# Supplementary material for: The Relationship between Vessel Traffic and Noise Levels Received by Killer Whales (Orcinus orca)
Source: PLoS One. 2015 Dec 2;10(12):e0140119. doi: 10.1371/journal.pone.0140119 (PMC4667929; doi:10.1371/journal.pone.0140119)
Supplement: S2 Appendix — Spreadsheet includes: whale and vessel locations, vessel characteristics, and received noise levels for all intervals in this study. (XLSX) [file pone.0140119.s002.xlsx]

## Sheet: Surface-based Data - Vessel
wtv_id	whale_id	vessel_id	rec_type	filtered_positions	file_name	date	time	timestamp	whale_or_vessel	interval	wgs_lat	wgs_long	nearest_whale_id	feet_to_whale	meters_to_whale	timevar_to_whale	vessel_class	vessel_type	vessel_type2	vessel_name	vessel_speed	vessel_placement	vessel_position	vessel_location
18228	4853		GeoXH 2005	2	091416A.W.	2010-09-14	16:43:19	2010-09-14 16:43:19	Whale	1	48.4686	-123.076
18213		7259	GeoXT 2005	9	091416B.W.	2010-09-14	16:43:31	2010-09-14 16:43:31	Vessel	1	48.4685	-123.077	4854	292.16	89.05	8	Private vessel	Small Hard Bottom	Pleasure-sail	white sail boat	Stationary	Inshore of Whales	Parallel	Side of whales
18229	4854		GeoXH 2005	3	091416A.W.	2010-09-14	16:43:39	2010-09-14 16:43:39	Whale	1	48.4684	-123.076
18187		6925	GeoXH 2005	3	091416A.W.	2010-09-14	16:44:03	2010-09-14 16:44:03	Vessel	1	48.4681	-123.076	4854	121.65	37.08	24	Research	Inflatable		Phocoena II-NOAA	Slow 0-2 knots
18167		6393	GeoXT 2005	3	091416B.W.	2010-09-14	16:44:11	2010-09-14 16:44:11	Vessel	1	48.468	-123.077	4854	422.28	128.71	32	Commercial WW	Medium Hard Bottom		Western Prince II	Stationary	Offshore of Whales	Parallel	Side of whales
18168		6394	GeoXT 2005	3	091416B.W.	2010-09-14	16:44:47	2010-09-14 16:44:47	Vessel	1	48.467	-123.081	4854	1304.95	397.75	68	Commercial WW	Large Hard Bottom		Ocean Magic-POW	Stationary	Offshore of Whales	Parallel
18230	4855		GeoXH 2005	2	091416A.W.	2010-09-14	16:46:22	2010-09-14 16:46:22	Whale	1	48.4674	-123.075
18231	4856		GeoXH 2005	2	091416A.W.	2010-09-14	16:46:39	2010-09-14 16:46:39	Whale	1	48.4673	-123.075
18232	4857		GeoXH 2005	3	091416A.W.	2010-09-14	16:50:28	2010-09-14 16:50:28	Whale	2	48.4667	-123.072
18188		6926	GeoXH 2005	2	091416A.W.	2010-09-14	16:50:45	2010-09-14 16:50:45	Vessel	2	48.4667	-123.073	4857	275.2	83.88	17	Research	Inflatable		Phocoena II-NOAA	Slow 0-2 knots
18165		6391	GeoXH 2005	3	091416A.W.	2010-09-14	16:51:00	2010-09-14 16:51:00	Vessel	2	48.4652	-123.074	4857	765.81	233.42	32	Commercial WW	Large Hard Bottom		Ocean Magic II	Stationary	Offshore of Whales	Parallel	Behind whales
18233	4858		GeoXH 2005	3	091416A.W.	2010-09-14	16:51:53	2010-09-14 16:51:53	Whale	2	48.466	-123.07
18216		7262	GeoXT 2005	4	091416B.W.	2010-09-14	16:51:55	2010-09-14 16:51:55	Vessel	2	48.4714	-123.071	4858	1965.12	598.97	2	Private vessel	Small Hard Bottom	Pleasure-motor	kayak on top	Stationary	Inshore of Whales	Parallel	Side of whales
18234	4859		GeoXH 2005	4	091416A.W.	2010-09-14	16:52:57	2010-09-14 16:52:57	Whale	2	48.4651	-123.069
18235	4860		GeoXH 2005	2	091416A.W.	2010-09-14	16:54:16	2010-09-14 16:54:16	Whale	2	48.4651	-123.068
18236	4861		GeoXH 2005	3	091416A.W.	2010-09-14	16:54:30	2010-09-14 16:54:30	Whale	2	48.4649	-123.068
18237	4862		GeoXH 2005	3	091416A.W.	2010-09-14	16:54:50	2010-09-14 16:54:50	Whale	2	48.4648	-123.068
18170		6396	GeoXT 2005	4	091416B.W.	2010-09-14	16:55:08	2010-09-14 16:55:08	Vessel	2	48.4586	-123.075	4863	2641.14	805.02	2	Commercial WW	Medium Hard Bottom		Western Prince II	Medium 3-4 knot	Offshore of Whales	Parallel	Side of whales
18238	4863		GeoXH 2005	3	091416A.W.	2010-09-14	16:55:10	2010-09-14 16:55:10	Whale	3	48.4643	-123.068
18171		6397	GeoXT 2005	4	091416B.W.	2010-09-14	16:55:48	2010-09-14 16:55:48	Vessel	3	48.463	-123.07	4863	678.97	206.95	38	Commercial WW	Large Hard Bottom		Ocean Magic II	Slow 0-2 knots	Offshore of Whales	Parallel	Side of whales
18189		6927	GeoXH 2005	3	091416A.W.	2010-09-14	16:56:11	2010-09-14 16:56:11	Vessel	3	48.4637	-123.068	4864	348.23	106.14	46	Research	Inflatable		Phocoena II-NOAA	Slow 0-2 knots
18239	4864		GeoXH 2005	2	091416A.W.	2010-09-14	16:56:57	2010-09-14 16:56:57	Whale	3	48.4638	-123.067
18240	4865		GeoXH 2005	3	091416A.W.	2010-09-14	16:57:17	2010-09-14 16:57:17	Whale	3	48.4636	-123.067
18241	4866		GeoXH 2005	2	091416A.W.	2010-09-14	16:59:19	2010-09-14 16:59:19	Whale	3	48.4626	-123.065
18242	4867		GeoXH 2005	2	091416A.W.	2010-09-14	16:59:51	2010-09-14 16:59:51	Whale	3	48.4622	-123.065
18243	4868		GeoXH 2005	2	091416A.W.	2010-09-14	17:00:05	2010-09-14 17:00:05	Whale	3	48.4622	-123.064
18244	4869		GeoXH 2005	3	091416A.W.	2010-09-14	17:00:25	2010-09-14 17:00:25	Whale	4	48.462	-123.064
18173		6399	GeoXT 2005	5	091416B.W.	2010-09-14	17:00:43	2010-09-14 17:00:43	Vessel	4	48.4627	-123.072	4869	2087.14	636.16	18	Commercial WW	Inflatable		POW	Medium 3-4 knot	Offshore of Whales	In-Perpendicular	Side of whales
18217		7263	GeoXT 2005	3	091416B.W.	2010-09-14	17:01:56	2010-09-14 17:01:56	Vessel	4	48.4668	-123.069	4869	2231.07	680.03	91	Private vessel	Medium Hard Bottom	Pleasure-sail	with dingy	Slow 0-2 knots	Inshore of Whales		Behind whales
18195		6933	GeoXT 2005	3	091416B.W.	2010-09-14	17:02:28	2010-09-14 17:02:28	Vessel	4	48.4614	-123.064	4869	271.46	82.74	123	Research	Inflatable		Phocoena II-NOAA	Slow 0-2 knots	Offshore of Whales	Out-Perpendicular	Side of whales
18174		6400	GeoXT 2005	3	091416B.W.	2010-09-14	17:03:14	2010-09-14 17:03:14	Vessel	4	48.4605	-123.064	4869	541.7	165.11	169	Commercial WW	Large Hard Bottom		Ocean Magic II	Stationary	Offshore of Whales	Out-Perpendicular	Side of whales
18250	4875		GeoXT 2005	2	091416B.W.	2010-09-14	17:23:58	2010-09-14 17:23:58	Whale	5	48.4579	-123.046
18198		6936	GeoXT 2005	4	091416B.W.	2010-09-14	17:24:08	2010-09-14 17:24:08	Vessel	5	48.4571	-123.048	4875	511.19	155.81	10	Research	Inflatable		Phocoena II-NOAA	Slow 0-2 knots	Offshore of Whales	Parallel	Behind whales
18251	4876		GeoXT 2005	4	091416B.W.	2010-09-14	17:25:53	2010-09-14 17:25:53	Whale	5	48.4573	-123.046
18177		6403	GeoXT 2005	2	091416B.W.	2010-09-14	17:26:09	2010-09-14 17:26:09	Vessel	5	48.4599	-123.055	4876	2453.08	747.7	16	Commercial WW	Inflatable		POW	Stationary	Offshore of Whales	In-Perpendicular	Behind whales
18178		6404	GeoXT 2005	3	091416B.W.	2010-09-14	17:26:20	2010-09-14 17:26:20	Vessel	5	48.4596	-123.055	4876	2367.29	721.55	27	Commercial WW	Large Hard Bottom		Ocean Magic II	Stationary	Offshore of Whales	Parallel	Behind whales
18252	4877		GeoXT 2005	2	091416B.W.	2010-09-14	17:27:32	2010-09-14 17:27:32	Whale	5	48.4564	-123.045
18253	4878		GeoXT 2005	3	091416B.W.	2010-09-14	17:28:12	2010-09-14 17:28:12	Whale	5	48.456	-123.045
18254	4879		GeoXT 2005	3	091416B.W.	2010-09-14	17:34:03	2010-09-14 17:34:03	Whale	6	48.4543	-123.045
18200		6938	GeoXT 2005	3	091416B.W.	2010-09-14	17:34:15	2010-09-14 17:34:15	Vessel	6	48.4548	-123.043	4879	583.14	177.74	12	Research	Inflatable		Phocoena II-NOAA	Slow 0-2 knots
18179		6405	GeoXT 2005	2	091416B.W.	2010-09-14	17:34:29	2010-09-14 17:34:29	Vessel	6	48.4577	-123.052	4879	2117.29	645.35	26	Commercial WW	Inflatable		POW	Stationary	Inshore of Whales	Out-Perpendicular	Behind whales
18180		6406	GeoXT 2005	2	091416B.W.	2010-09-14	17:34:43	2010-09-14 17:34:43	Vessel	6	48.4589	-123.053	4879	2550.39	777.36	40	Commercial WW	Large Hard Bottom		Ocean Magic II	Stationary	Inshore of Whales	Out-Perpendicular	Behind whales
18257	4882		GeoXT 2005	3	091416B.W.	2010-09-14	17:52:41	2010-09-14 17:52:41	Whale	7	48.4456	-123.045
18203		6941	GeoXT 2005	2	091416B.W.	2010-09-14	17:52:54	2010-09-14 17:52:54	Vessel	7	48.4457	-123.043	4882	452.1	137.8	13	Research	Inflatable		Phocoena II-NOAA	Slow 0-2 knots	Offshore of Whales	In-Perpendicular	Behind whales
18185		6411	GeoXT 2005	2	091416B.W.	2010-09-14	17:53:15	2010-09-14 17:53:15	Vessel	7	48.4488	-123.034	4882	2903.9	885.11	34	Commercial WW	Inflatable		POW	Slow 0-2 knots	Inshore of Whales	Parallel	Front of whales
18318	5556		GeoXH 2005	2	091815A.W.	2010-09-18	15:51:11	2010-09-18 15:51:11	Whale	8	48.8231	-123.027
18299		6949	GeoXH 2005	4	091815A.W.	2010-09-18	15:51:16	2010-09-18 15:51:16	Vessel	8	48.8234	-123.028	5556	210.86	64.27	5	Research	Inflatable		Phocoena II-NOAA	Slow 0-2 knots
18288		6420	GeoXH 2005	3	091815A.W.	2010-09-18	15:51:34	2010-09-18 15:51:34	Vessel	8	48.8227	-123.029	5556	415.45	126.63	23	Commercial WW	Inflatable		Cherry Red	Stationary	Offshore of Whales	Parallel	Side of whales
18311	4907		GeoXH 2005	2	091815A.W.	2010-09-18	15:58:14	2010-09-18 15:58:14	Whale	9	48.8184	-123.025
18290		6422	GeoXH 2005	5	091815A.W.	2010-09-18	15:59:22	2010-09-18 15:59:22	Vessel	9	48.8237	-123.02	4907	2252.89	686.68	68	Commercial WW	Large Hard Bottom		Sea Lion ?	Slow 0-2 knots	Offshore of Whales	parallel	Side of whales
18291		6423	GeoXH 2005	3	091815A.W.	2010-09-18	16:00:31	2010-09-18 16:00:31	Vessel	9	48.8224	-123.018	4908	2897.7	883.22	110	Commercial WW	Medium Hard Bottom		Western Prince II	Stationary	Offshore of Whales	In-Perpendicular	Front of whales
18312	4908		GeoXH 2005	3	091815A.W.	2010-09-18	16:02:21	2010-09-18 16:02:21	Whale	9	48.8154	-123.024
18302		6952	GeoXH 2005	3	091815A.W.	2010-09-18	16:02:37	2010-09-18 16:02:37	Vessel	9	48.8146	-123.024	4908	333.83	101.75	16	Research	Inflatable		Phocoena II-NOAA	Slow 0-2 knots	Offshore of Whales	Parallel	Front of whales
18292		6424	GeoXH 2005	3	091815A.W.	2010-09-18	16:03:02	2010-09-18 16:03:02	Vessel	9	48.8156	-123.025	4908	237.07	72.26	41	Commercial WW	Inflatable		Cherry Red	Slow 0-2 knots	Offshore of Whales	Parallel	Side of whales
18520	5562		GeoXT 2005	3	092112A.W.	2010-09-21	12:54:26	2010-09-21 12:54:26	Whale	10	48.7265	-123.071
18396		6960	GeoXT 2005	2	092112A.W.	2010-09-21	12:54:41	2010-09-21 12:54:41	Vessel	10	48.7263	-123.07	5562	201.12	61.3	15	Research	Inflatable		Phocoena II-NOAA	Slow 0-2 knots
18478		7273	GeoXT 2005	3	092112A.W.	2010-09-21	12:55:20	2010-09-21 12:55:20	Vessel	10	48.7276	-123.076	5563	1393.47	424.73	13	Private vessel
18521	5563		GeoXT 2005	3	092112A.W.	2010-09-21	12:55:33	2010-09-21 12:55:33	Whale	10	48.7261	-123.071
18321		6431	GeoXT 2005	2	092112A.W.	2010-09-21	12:55:51	2010-09-21 12:55:51	Vessel	10	48.7245	-123.078	5563	1828.9	557.45	18	Commercial WW	Small-Medium Hard Bottom		Goldwing BIGGER	Slow 0-2 knots	Offshore of Whales	Parallel	Front of whales
18479		7274	GeoXT 2005	4	092112A.W.	2010-09-21	12:56:01	2010-09-21 12:56:01	Vessel	10	48.7216	-123.072	5563	1641.17	500.23	28	Private vessel		Pleasure-sail	sail pulling raft	Stationary	Offshore of Whales	In-Perpendicular	Front of whales
18522	5564		GeoXT 2005	2	092112A.W.	2010-09-21	13:00:09	2010-09-21 13:00:09	Whale	11	48.7243	-123.071
18523	5565		GeoXT 2005	3	092112A.W.	2010-09-21	13:00:30	2010-09-21 13:00:30	Whale	11	48.7242	-123.071
18397		6961	GeoXT 2005	3	092112A.W.	2010-09-21	13:00:45	2010-09-21 13:00:45	Vessel	11	48.7238	-123.071	5565	151.08	46.05	15	Research	Inflatable		Phocoena II-NOAA	Slow 0-2 knots	Offshore of Whales	Parallel	Front of whales
18480		7275	GeoXH 2005	2	092112D.V.	2010-09-21	13:00:48	2010-09-21 13:00:48	Vessel	11	48.7221	-123.071	5565	745.44	227.21	18	Private vessel		Pleasure-sail	Vanessa	Stationary	Inshore of Whales	Parallel	Front of whales
18481		7276	GeoXH 2005	4	092112D.V.	2010-09-21	13:01:15	2010-09-21 13:01:15	Vessel	11	48.7213	-123.072	5565	1071.82	326.69	45	Private vessel		Pleasure-motor	Sea of Glory	Stationary	Inshore of Whales	In-Perpendicular	Front of whales
18524	5566		GeoXT 2005	3	092112A.W.	2010-09-21	13:02:14	2010-09-21 13:02:14	Whale	11	48.7235	-123.071
18324		6434	GeoXH 2005	4	092112D.V.	2010-09-21	13:02:21	2010-09-21 13:02:21	Vessel	11	48.7201	-123.076	5566	1701.12	518.5	7	Commercial WW	Small-Medium Hard Bottom		Goldwing BIGGER	Stationary	In Path of Whales	Out-Perpendicular	Front of whales
18417		6981	GeoXH 2005	4	092112D.V.	2010-09-21	13:03:51	2010-09-21 13:03:51	Vessel	11	48.7183	-123.078	5566	2428.58	740.23	97	Private vessel	Medium Hard Bottom		Gato Verde	Stationary	In Path of Whales	Parallel	Front of whales
18525	5567		GeoXT 2005	2	092112A.W.	2010-09-21	13:05:30	2010-09-21 13:05:30	Whale	12	48.7223	-123.072
18325		6435	GeoXH 2005	1	092112D.V.	2010-09-21	13:05:43	2010-09-21 13:05:43	Vessel	12	48.719	-123.076	5568	1524.21	464.58	1	Commercial WW	Small-Medium Hard Bottom		Goldwing BIGGER	Stationary	In Path of Whales	Out-Perpendicular	Front of whales
18526	5568		GeoXT 2005	2	092112A.W.	2010-09-21	13:05:44	2010-09-21 13:05:44	Whale	12	48.7222	-123.072
18527	5569		GeoXT 2005	3	092112A.W.	2010-09-21	13:06:05	2010-09-21 13:06:05	Whale	12	48.7221	-123.072
18398		6962	GeoXT 2005	2	092112A.W.	2010-09-21	13:06:17	2010-09-21 13:06:17	Vessel	12	48.7216	-123.071	5569	253.9	77.39	12	Research	Inflatable		Phocoena II-NOAA	Slow 0-2 knots	Offshore of Whales	Parallel	Side of whales
18528	5570		GeoXT 2005	2	092112A.W.	2010-09-21	13:06:48	2010-09-21 13:06:48	Whale	12	48.7219	-123.072
18529	5571		GeoXT 2005	2	092112A.W.	2010-09-21	13:07:07	2010-09-21 13:07:07	Whale	12	48.7217	-123.072
18484		7279	GeoXH 2005	4	092112D.V.	2010-09-21	13:07:16	2010-09-21 13:07:16	Vessel	12	48.7225	-123.071	5571	395.8	120.64	9	Private vessel		Pleasure-motor	Sea of Glory	Stationary	Inshore of Whales	Parallel	Behind whales
18326		6436	GeoXH 2005	3	092112D.V.	2010-09-21	13:07:56	2010-09-21 13:07:56	Vessel	12	48.7134	-123.08	5571	3597.34	1096.47	49	Commercial WW	Large Hard Bottom		Mystic Sea	Slow 0-2 knots	Inshore of Whales	In-Perpendicular	Front of whales
18536	5578		GeoXT 2005	2	092112A.W.	2010-09-21	13:31:21	2010-09-21 13:31:21	Whale	13	48.7154	-123.093
18334		6444	GeoXH 2005	1	092112D.V.	2010-09-21	13:32:05	2010-09-21 13:32:05	Vessel	13	48.7177	-123.096	5578	1219.46	371.69	44	Commercial WW	Large Hard Bottom		Mystic Sea	Slow 0-2 knots	Offshore of Whales	Parallel	Side of whales
18494		7289	GeoXH 2005	7	092112D.V.	2010-09-21	13:33:42	2010-09-21 13:33:42	Vessel	13	48.72	-123.093	5578	1703.12	519.11	141	Private vessel		Pleasure-sail	blue hull sail	Slow 0-2 knots	Offshore of Whales	In-Perpendicular	Side of whales
18429		6993	GeoXH 2005	5	092112D.V.	2010-09-21	13:35:27	2010-09-21 13:35:27	Vessel	13	48.7137	-123.093	5579	727.49	221.74	65	Research	Inflatable		Phocoena II-NOAA	Slow 0-2 knots	Inshore of Whales	Parallel	Side of whales
18495		7290	GeoXH 2005	4	092112D.V.	2010-09-21	13:36:07	2010-09-21 13:36:07	Vessel	13	48.7132	-123.091	5579	1270.54	387.26	25	Private vessel		Pleasure-motor	The Escape	Slow 0-2 knots	Inshore of Whales	Parallel	Behind whales
18537	5579		GeoXT 2005	3	092112A.W.	2010-09-21	13:36:32	2010-09-21 13:36:32	Whale	14	48.7146	-123.096
18430		6994	GeoXH 2005	5	092112D.V.	2010-09-21	13:36:41	2010-09-21 13:36:41	Vessel	14	48.7125	-123.093	5579	957.48	291.84	9	Private vessel	Medium Hard Bottom		Gato Verde	Slow 0-2 knots	Inshore of Whales	Parallel	Side of whales
18496		7291	GeoXH 2005	7	092112D.V.	2010-09-21	13:37:10	2010-09-21 13:37:10	Vessel	14	48.7187	-123.093	5579	1600.2	487.74	38	Private vessel		Pleasure-sail	teal bimini	Slow 0-2 knots	Offshore of Whales	In-Perpendicular	Behind whales
18337		6447	GeoXH 2005	7	092112D.V.	2010-09-21	13:37:42	2010-09-21 13:37:42	Vessel	14	48.7163	-123.091	5579	1180.77	359.9	70	Commercial WW	Large Hard Bottom		Mystic Sea	Slow 0-2 knots	In Path of Whales	Out-Perpendicular	Behind whales
18497		7292	GeoXH 2005	5	092112D.V.	2010-09-21	13:38:54	2010-09-21 13:38:54	Vessel	14	48.7176	-123.102	5580	1634.28	498.13	93	Private vessel		Pleasure-sail	sail w/dingy	Medium 3-4 knot	Offshore of Whales	Parallel	Side of whales
18498		7293	GeoXH 2005	4	092112D.V.	2010-09-21	13:39:42	2010-09-21 13:39:42	Vessel	14	48.7189	-123.104	5580	2292.98	698.9	45	Private vessel		Pleasure-sail	blue hull sail	Medium 3-4 knot	Offshore of Whales	Parallel	Side of whales
18538	5580		GeoXT 2005	2	092112A.W.	2010-09-21	13:40:27	2010-09-21 13:40:27	Whale	14	48.714	-123.098
18431		6995	GeoXH 2005	2	092112D.V.	2010-09-21	13:40:37	2010-09-21 13:40:37	Vessel	14	48.7129	-123.096	5580	517.62	157.77	10	Research	Inflatable		Phocoena II-NOAA	Medium 3-4 knot	Inshore of Whales	Parallel	Side of whales
18539	5581		GeoXT 2005	2	092112A.W.	2010-09-21	13:41:10	2010-09-21 13:41:10	Whale	14	48.7137	-123.098
18544	5586		GeoXT 2005	3	092112A.W.	2010-09-21	13:58:34	2010-09-21 13:58:34	Whale	15	48.7119	-123.112
18506		7301	GeoXH 2005	5	092113A.V.	2010-09-21	13:59:34	2010-09-21 13:59:34	Vessel	15	48.7132	-123.113	5586	522.15	159.15	60	Private vessel		Pleasure-sail	teal bimini	Slow 0-2 knots	Offshore of Whales	Parallel	Side of whales
18345		6455	GeoXH 2005	5	092113A.V.	2010-09-21	14:00:27	2010-09-21 14:00:27	Vessel	15	48.7079	-123.117	5586	1786.22	544.44	113	Commercial WW	Medium Hard Bottom		Squito	Medium 3-4 knot	Inshore of Whales	Out-Perpendicular	Front of whales
18545	5587		GeoXT 2005	2	092112A.W.	2010-09-21	14:02:33	2010-09-21 14:02:33	Whale	15	48.7123	-123.116
18405		6969	GeoXT 2005	2	092112A.W.	2010-09-21	14:02:57	2010-09-21 14:02:57	Vessel	15	48.7105	-123.114	5587	824.11	251.19	24	Research	Inflatable		Phocoena II-NOAA	Slow 0-2 knots
18546	5588		GeoXT 2005	2	092112A.W.	2010-09-21	14:04:24	2010-09-21 14:04:24	Whale	16	48.7128	-123.118
18347		6457	GeoXH 2005	4	092113A.V.	2010-09-21	14:04:45	2010-09-21 14:04:45	Vessel	16	48.712	-123.125	5588	1798.52	548.19	21	Commercial WW	Medium Hard Bottom		Squito	Medium 3-4 knot	In Path of Whales	Parallel	Front of whales
18440		7004	GeoXH 2005	4	092113A.V.	2010-09-21	14:05:26	2010-09-21 14:05:26	Vessel	16	48.7099	-123.113	5588	1454.66	443.38	62	Private vessel	Medium Hard Bottom		Gato Verde	Stationary	Inshore of Whales	In-Perpendicular	Behind whales
18441		7005	GeoXH 2005	4	092113A.V.	2010-09-21	14:06:12	2010-09-21 14:06:12	Vessel	16	48.7113	-123.118	5588	559.68	170.59	108	Research	Inflatable		Phocoena II-NOAA	Medium 3-4 knot	Inshore of Whales	Parallel	Side of whales
18547	5589		GeoXT 2005	3	092112A.W.	2010-09-21	14:08:27	2010-09-21 14:08:27	Whale	16	48.7134	-123.122
18552	5594		GeoXT 2005	1	092112A.W.	2010-09-21	14:19:32	2010-09-21 14:19:32	Whale	17	48.7178	-123.136
18445		7009	GeoXH 2005	7	092113A.V.	2010-09-21	14:21:12	2010-09-21 14:21:12	Vessel	17	48.7234	-123.14	5594	2179.49	664.31	100	Research	Small Hard Bottom		Moja	Stationary	Offshore of Whales	Out-Perpendicular	Behind whales
18356		6466	GeoXH 2005	5	092113A.V.	2010-09-21	14:23:12	2010-09-21 14:23:12	Vessel	17	48.7172	-123.144	5595	688.12	209.74	15	Commercial WW	Small Hard Bottom		Island Dream	Stationary	In Path of Whales	Parallel	Front of whales
18553	5595		GeoXT 2005	4	092112A.W.	2010-09-21	14:23:27	2010-09-21 14:23:27	Whale	17	48.7184	-123.142
18554	5596		GeoXT 2005	3	092112A.W.	2010-09-21	14:25:02	2010-09-21 14:25:02	Whale	18	48.7185	-123.144
18358		6468	GeoXH 2005	5	092113A.V.	2010-09-21	14:25:48	2010-09-21 14:25:48	Vessel	18	48.7169	-123.142	5596	774.61	236.1	46	Commercial WW	Medium Hard Bottom		Squito	Medium 3-4 knot	Inshore of Whales	In-Perpendicular	Behind whales
18446		7010	GeoXH 2005	3	092113A.V.	2010-09-21	14:26:19	2010-09-21 14:26:19	Vessel	18	48.7174	-123.145	5597	670.18	204.27	72	Research	Inflatable		Phocoena II-NOAA	Slow 0-2 knots	Inshore of Whales	Parallel	Side of whales
18359		6469	GeoXH 2005	5	092113A.V.	2010-09-21	14:26:49	2010-09-21 14:26:49	Vessel	18	48.714	-123.143	5597	2010.47	612.79	42	Commercial WW	Large Hard Bottom		Sea Lion	Fast 5-6 knots	Inshore of Whales	In-Perpendicular	Side of whales
18555	5597		GeoXT 2005	3	092112A.W.	2010-09-21	14:27:31	2010-09-21 14:27:31	Whale	18	48.7188	-123.147
18556	5598		GeoXT 2005	3	092112A.W.	2010-09-21	14:27:55	2010-09-21 14:27:55	Whale	18	48.7186	-123.147
18557	5599		GeoXT 2005	3	092112A.W.	2010-09-21	14:28:41	2010-09-21 14:28:41	Whale	18	48.7186	-123.148
18510		7305	GeoXH 2005	7	092113A.V.	2010-09-21	14:28:55	2010-09-21 14:28:55	Vessel	18	48.7172	-123.145	5599	810.24	246.96	14	Private vessel		Pleasure-sail	teal bimini	Slow 0-2 knots	Inshore of Whales	In-Perpendicular	Behind whales
18362		6472	GeoXH 2005	6	092113A.V.	2010-09-21	14:29:28	2010-09-21 14:29:28	Vessel	18	48.7161	-123.146	5599	982.64	299.51	47	Commercial WW	Small Hard Bottom		Island Dream	Medium 3-4 knot	Inshore of Whales	In-Perpendicular	Behind whales
18363		6473	GeoXH 2005	7	092113A.V.	2010-09-21	14:29:57	2010-09-21 14:29:57	Vessel	18	48.713	-123.144	5599	2207.87	672.96	76	Commercial WW	Inflatable		POW	Fast 5-6 knots	Inshore of Whales	In-Perpendicular	Behind whales
18915	4914		GeoXT 2005	3	092212A.W.	2010-09-22	12:21:02	2010-09-22 12:21:02	Whale	19	48.419	-123.158
18591		6505	GeoXT 2005	2	092212A.W.	2010-09-22	12:21:15	2010-09-22 12:21:15	Vessel	19	48.4199	-123.161	4914	786.02	239.58	13	Commercial WW	Inflatable		Sea Fun Safari	Stationary	Offshore of Whales	In-Perpendicular	Side of whales
18817		7037	GeoXT 2005	6	092212A.W.	2010-09-22	12:21:23	2010-09-22 12:21:23	Vessel	19	48.4192	-123.157	4914	157.87	48.12	21	Research	Inflatable		Phocoena II-NOAA	Slow 0-2 knots	Inshore of Whales	Parallel	Side of whales
18896		7311	GeoXT 2005	2	092212A.W.	2010-09-22	12:23:07	2010-09-22 12:23:07	Vessel	19	48.4178	-123.15	4914	1928.12	587.69	125	Private vessel	Medium Hard Bottom	Other	Gato Verde	Stationary	Inshore of Whales	Parallel	Side of whales
18592		6506	GeoXT 2005	3	092212A.W.	2010-09-22	12:23:29	2010-09-22 12:23:29	Vessel	19	48.4192	-123.15	4914	1831.79	558.33	147	Commercial WW	Small Hard Bottom		Soulmate	Stationary	Inshore of Whales	Parallel	Side of whales
18920	4919		GeoXT 2005	3	092212A.W.	2010-09-22	12:30:16	2010-09-22 12:30:16	Whale	20	48.4244	-123.158
18594		6508	GeoXT 2005	1	092212A.W.	2010-09-22	12:31:17	2010-09-22 12:31:17	Vessel	20	48.4239	-123.16	4919	392.39	119.6	61	Commercial WW	Inflatable		Sea Fun Safari	Slow 0-2 knots	Offshore of Whales	Parallel	Behind whales
18921	4920		GeoXT 2005	2	092212A.W.	2010-09-22	12:34:14	2010-09-22 12:34:14	Whale	20	48.427	-123.158
18819		7039	GeoXT 2005	2	092212A.W.	2010-09-22	12:34:25	2010-09-22 12:34:25	Vessel	20	48.427	-123.157	4920	287.47	87.62	11	Research	Inflatable		Phocoena II-NOAA	Slow 0-2 knots
18923	4922		GeoXT 2005	2	092212B.W.	2010-09-22	12:47:18	2010-09-22 12:47:18	Whale	21	48.4307	-123.151
18836		7056	GeoXH 2005	4	092212D.V.	2010-09-22	12:48:05	2010-09-22 12:48:05	Vessel	21	48.4312	-123.153	4922	324.28	98.84	47	Research	Inflatable		Phocoena II-NOAA	Slow 0-2 knots	Offshore of Whales	Parallel	Side of whales
18837		7057	GeoXH 2005	3	092212D.V.	2010-09-22	12:48:54	2010-09-22 12:48:54	Vessel	21	48.4339	-123.148	4922	1465.88	446.8	96	Private vessel	Medium Hard Bottom		Gato Verde	Stationary	Inshore of Whales	In-Perpendicular	Side of whales
18606		6520	GeoXH 2005	5	092212D.V.	2010-09-22	12:49:28	2010-09-22 12:49:28	Vessel	21	48.4255	-123.153	4922	1946.52	593.3	130	Commercial WW	Small-Medium Hard Bottom		Serrenghetti	Very Fast 7+	Offshore of Whales	Parallel	Side of whales
18607		6521	GeoXH 2005	5	092212D.V.	2010-09-22	12:51:15	2010-09-22 12:51:15	Vessel	21	48.4235	-123.151	4922	2640.62	804.86	237	Commercial WW	Small-Medium Hard Bottom		Goldwing BIGGER	Very Fast 7+	Offshore of Whales	Out-Perpendicular	Behind whales
18931	4930		GeoXT 2005	2	092212B.W.	2010-09-22	13:06:40	2010-09-22 13:06:40	Whale	22	48.4536	-123.138
18620		6534	GeoXH 2005	8	092212D.V.	2010-09-22	13:06:49	2010-09-22 13:06:49	Vessel	22	48.455	-123.135	4930	1005.84	306.58	9	Commercial WW	Inflatable		Emerald Moon	Stationary	Inshore of Whales	In-Perpendicular	Front of whales
18820		7040	GeoXT 2005	2	092212B.W.	2010-09-22	13:06:55	2010-09-22 13:06:55	Vessel	22	48.4527	-123.137	4930	477.4	145.51	15	Research	Inflatable		Phocoena II-NOAA	Fast 5-6 knots
18844		7064	GeoXH 2005	7	092212D.V.	2010-09-22	13:07:38	2010-09-22 13:07:38	Vessel	22	48.4497	-123.146	4930	2303.25	702.03	58	Private vessel	Medium Hard Bottom		Gato Verde	Slow 0-2 knots	Offshore of Whales	In-Perpendicular	Behind whales
18937	4936		GeoXT 2005	2	092212B.W.	2010-09-22	13:14:06	2010-09-22 13:14:06	Whale	23	48.4596	-123.136
18624		6538	GeoXH 2005	4	092212D.V.	2010-09-22	13:15:19	2010-09-22 13:15:19	Vessel	23	48.4537	-123.146	4936	3263.94	994.85	73	Commercial WW	Medium Hard Bottom		Pacific Explorer	Very Fast 7+	Offshore of Whales	In-Perpendicular	Behind whales
18626		6540	GeoXH 2005	5	092212D.V.	2010-09-22	13:16:54	2010-09-22 13:16:54	Vessel	23	48.4554	-123.137	4937	2783.73	848.48	150	Commercial WW	Inflatable		Emerald Moon	Fast 5-6 knots	Offshore of Whales	Out-Perpendicular	Behind whales
18627		6541	GeoXH 2005	6	092212D.V.	2010-09-22	13:17:28	2010-09-22 13:17:28	Vessel	23	48.4572	-123.124	4937	3065.88	934.48	116	Commercial WW	Small Hard Bottom		Island Dream	Medium 3-4 knot	Inshore of Whales	Parallel	Side of whales
18945	4944		GeoXT 2005	2	092212B.W.	2010-09-22	13:27:50	2010-09-22 13:27:50	Whale	24	48.4569	-123.117
18638		6552	GeoXH 2005	8	092212D.V.	2010-09-22	13:30:35	2010-09-22 13:30:35	Vessel	24	48.4581	-123.109	4945	1252.82	381.86	155	Commercial WW	Small Hard Bottom		Soulmate	Very Fast 7+	Inshore of Whales	Out-Perpendicular	Front of whales
18851		7071	GeoXH 2005	6	092212D.V.	2010-09-22	13:31:09	2010-09-22 13:31:09	Vessel	24	48.4549	-123.114	4945	474.74	144.7	121	Research	Inflatable		Phocoena II-NOAA	Slow 0-2 knots	In Path of Whales	In-Perpendicular	Behind whales
18947	4946		GeoXT 2005	2	092212B.W.	2010-09-22	13:33:38	2010-09-22 13:33:38	Whale	25	48.456	-123.112
18639		6553	GeoXH 2005	3	092212D.V.	2010-09-22	13:33:40	2010-09-22 13:33:40	Vessel	25	48.4578	-123.113	4946	688.29	209.79	2	Commercial WW	Small Hard Bottom		Island Dream	Stationary	Inshore of Whales	Parallel	Front of whales
18852		7072	GeoXH 2005	7	092212D.V.	2010-09-22	13:34:12	2010-09-22 13:34:12	Vessel	25	48.4555	-123.112	4946	200.75	61.19	34	Private vessel	Medium Hard Bottom		Gato Verde	Slow 0-2 knots	Offshore of Whales	Out-Perpendicular	Behind whales
18948	4947		GeoXT 2005	2	092212B.W.	2010-09-22	13:34:47	2010-09-22 13:34:47	Whale	25	48.4565	-123.112
18853		7073	GeoXH 2005	5	092212D.V.	2010-09-22	13:34:54	2010-09-22 13:34:54	Vessel	25	48.4558	-123.111	4947	268.11	81.72	7	Research	Inflatable		Phocoena II-NOAA	Stationary	In Path of Whales	In-Perpendicular	On top of Whales
18640		6554	GeoXH 2005	5	092212D.V.	2010-09-22	13:36:25	2010-09-22 13:36:25	Vessel	25	48.4643	-123.105	4947	3305.31	1007.46	98	Commercial WW	Medium Hard Bottom		Pacific Explorer	Slow 0-2 knots	Inshore of Whales	Parallel	Side of whales
18985	4984		GeoXT 2005	2	092212B.W.	2010-09-22	14:29:37	2010-09-22 14:29:37	Whale	26	48.4369	-123.073
18691		6605	GeoXH 2005	5	092212D.V.	2010-09-22	14:29:54	2010-09-22 14:29:54	Vessel	26	48.4408	-123.078	4984	1927.79	587.59	17	Commercial WW	Medium Hard Bottom		Orca Maru	Stationary	Offshore of Whales	In-Perpendicular	Behind whales
18692		6606	GeoXH 2005	4	092212D.V.	2010-09-22	14:30:30	2010-09-22 14:30:30	Vessel	26	48.4401	-123.076	4984	1384.19	421.9	53	Commercial WW	Medium Hard Bottom		Pod Pilot	Stationary	In Path of Whales	Out-Perpendicular	Behind whales
18693		6607	GeoXH 2005	4	092212D.V.	2010-09-22	14:31:36	2010-09-22 14:31:36	Vessel	26	48.4431	-123.08	4984	2805.91	855.24	119	Commercial WW	Medium Hard Bottom		Triple 8	Fast 5-6 knots	Offshore of Whales	In-Perpendicular	Behind whales
18897		7312	GeoXH 2005	4	092212D.V.	2010-09-22	14:32:20	2010-09-22 14:32:20	Vessel	26	48.4427	-123.071	4984	2160.47	658.51	163	Private vessel	Medium Hard Bottom	Pleasure-motor	white top medium har	Fast 5-6 knots	Inshore of Whales	In-Perpendicular	Behind whales
18694		6608	GeoXH 2005	3	092212D.V.	2010-09-22	14:33:02	2010-09-22 14:33:02	Vessel	26	48.4431	-123.079	4984	2663.88	811.95	205	Commercial WW	Medium Hard Bottom		Triton	Slow 0-2 knots	Inshore of Whales	Out-Perpendicular	Behind whales
18865		7085	GeoXH 2005	4	092212D.V.	2010-09-22	14:33:37	2010-09-22 14:33:37	Vessel	26	48.4351	-123.072	4985	583.4	177.82	203	Research	Inflatable		Phocoena II-NOAA	Medium 3-4 knot	Inshore of Whales	In-Perpendicular	Behind whales
19029	5028		GeoXT 2005	2	092212B.W.	2010-09-22	15:35:25	2010-09-22 15:35:25	Whale	27	48.4256	-123.031
18756		6670	GeoXH 2005	4	092212D.V.	2010-09-22	15:35:27	2010-09-22 15:35:27	Vessel	27	48.4284	-123.033	5028	1132.78	345.27	2	Commercial WW	Medium Hard Bottom		Supercat	Stationary	Offshore of Whales	Out-Perpendicular	Side of whales
19030	5029		GeoXT 2005	4	092212B.W.	2010-09-22	15:35:50	2010-09-22 15:35:50	Whale	27	48.4256	-123.031
18871		7091	GeoXH 2005	4	092212D.V.	2010-09-22	15:36:11	2010-09-22 15:36:11	Vessel	27	48.4252	-123.03	5029	310.7	94.7	21	Research	Inflatable		Phocoena II-NOAA	Medium 3-4 knot	Offshore of Whales	In-Perpendicular	Side of whales
19031	5030		GeoXT 2005	2	092212B.W.	2010-09-22	15:36:40	2010-09-22 15:36:40	Whale	27	48.4255	-123.031
19032	5031		GeoXT 2005	3	092212B.W.	2010-09-22	15:37:42	2010-09-22 15:37:42	Whale	27	48.4255	-123.031
18758		6672	GeoXH 2005	4	092212D.V.	2010-09-22	15:37:55	2010-09-22 15:37:55	Vessel	27	48.4243	-123.032	5031	491.4	149.78	13	Commercial WW	Inflatable		Other-Inflat-Canada	Stationary	Offshore of Whales	In-Perpendicular	Side of whales
18909		7324	GeoXH 2005	5	092212D.V.	2010-09-22	15:39:20	2010-09-22 15:39:20	Vessel	27	48.427	-123.026	5031	1245.54	379.64	98	Private vessel		Pleasure-sail	dark hull sail	Stationary	Inshore of Whales	In-Perpendicular	Behind whales
18759		6673	GeoXH 2005	4	092212D.V.	2010-09-22	15:40:18	2010-09-22 15:40:18	Vessel	27	48.4218	-123.03	5031	1393.5	424.74	156	Commercial WW	Small Hard Bottom		Sea King	Stationary	Offshore of Whales	In-Perpendicular	Side of whales
19047	5046		GeoXT 2005	2	092212B.W.	2010-09-22	16:21:51	2010-09-22 16:21:51	Whale	28	48.4207	-123.003
18911		7326	GeoXH 2005	6	092212D.V.	2010-09-22	16:22:34	2010-09-22 16:22:34	Vessel	28	48.425	-122.997	5046	2191.57	667.99	43	Private vessel		Pleasure-sail	dark hull sail	Slow 0-2 knots	Inshore of Whales	In-Perpendicular	Behind whales
19049	5048		GeoXT 2005	3	092212B.W.	2010-09-22	16:28:31	2010-09-22 16:28:31	Whale	29	48.4201	-123.001
19050	5049		GeoXT 2005	1	092212B.W.	2010-09-22	16:29:10	2010-09-22 16:29:10	Whale	29	48.4201	-123.002
18775		6689	GeoXH 2005	4	092212D.V.	2010-09-22	16:29:23	2010-09-22 16:29:23	Vessel	29	48.4162	-123.01	5050	2523.88	769.28	8	Commercial WW	Inflatable		POW	Stationary	Offshore of Whales	In-Perpendicular	Side of whales
19051	5050		GeoXT 2005	2	092212B.W.	2010-09-22	16:29:31	2010-09-22 16:29:31	Whale	29	48.4194	-123
19052	5051		GeoXT 2005	2	092212B.W.	2010-09-22	16:29:45	2010-09-22 16:29:45	Whale	29	48.4193	-123
18776		6690	GeoXH 2005	4	092212D.V.	2010-09-22	16:30:01	2010-09-22 16:30:01	Vessel	29	48.4144	-123.007	5051	2514.47	766.41	16	Commercial WW	Small-Medium Hard Bottom		BC Luna	Stationary	Offshore of Whales	Out-Perpendicular	Side of whales
18777		6691	GeoXH 2005	3	092212D.V.	2010-09-22	16:30:52	2010-09-22 16:30:52	Vessel	29	48.4219	-123.008	5051	2156.14	657.19	67	Commercial WW	Inflatable		Neptune	Fast 5-6 knots	Inshore of Whales	In-Perpendicular	Behind whales
19062	5061		GeoXT 2005	2	092212B.W.	2010-09-22	16:40:46	2010-09-22 16:40:46	Whale	30	48.4081	-122.998
18783		6697	GeoXH 2005	4	092212D.V.	2010-09-22	16:41:02	2010-09-22 16:41:02	Vessel	30	48.4128	-123.007	5061	2672.47	814.57	16	Commercial WW	Small-Medium Hard Bottom		BC Luna	Medium 3-4 knot	In Path of Whales	Parallel	Front of whales
18881		7101	GeoXH 2005	3	092212D.V.	2010-09-22	16:45:30	2010-09-22 16:45:30	Vessel	30	48.4092	-123	5062	694.32	211.63	75	Research	Inflatable		Phocoena II-NOAA	Very Fast 7+	Inshore of Whales	In-Perpendicular	Behind whales
19114	5113		GeoXT 2005	3	092212B.W.	2010-09-22	18:15:34	2010-09-22 18:15:34	Whale	31	48.3537	-123.028
19115	5114		GeoXT 2005	3	092212B.W.	2010-09-22	18:17:40	2010-09-22 18:17:40	Whale	31	48.3514	-123.028
19116	5115		GeoXT 2005	2	092212B.W.	2010-09-22	18:17:52	2010-09-22 18:17:52	Whale	31	48.351	-123.028
18831		7051	GeoXT 2005	1	092212B.W.	2010-09-22	18:17:57	2010-09-22 18:17:57	Vessel	31	48.3521	-123.028	5115	402.62	122.72	5	Research	Inflatable		Phocoena II-NOAA	Fast 5-6 knots			Behind whales
19117	5116		GeoXT 2005	2	092212B.W.	2010-09-22	18:18:43	2010-09-22 18:18:43	Whale	31	48.3497	-123.028
19118	5117		GeoXT 2005	2	092212B.W.	2010-09-22	18:19:14	2010-09-22 18:19:14	Whale	31	48.3491	-123.028
19119	5118		GeoXT 2005	3	092212B.W.	2010-09-22	18:19:31	2010-09-22 18:19:31	Whale	31	48.3488	-123.028
19282	5148		GeoXT 2005	3	092414A.W.	2010-09-24	15:04:33	2010-09-24 15:04:33	Whale	32	48.8012	-122.998
19186		7121	GeoXH 2005	3	092414A.V.	2010-09-24	15:06:12	2010-09-24 15:06:12	Vessel	32	48.8016	-122.999	5148	240.29	73.24	99	Research	Inflatable		Phocoena II-NOAA	Slow 0-2 knots	Offshore of Whales	Parallel	Side of whales
19152		6754	GeoXH 2005	6	092414A.V.	2010-09-24	15:09:15	2010-09-24 15:09:15	Vessel	32	48.7981	-122.994	5148	1499.41	457.02	282	Commercial WW	Large Hard Bottom		Sea Lion	Stationary	Inshore of Whales	Parallel	Front of whales
19284	5150		GeoXT 2005	2	092414A.W.	2010-09-24	15:15:52	2010-09-24 15:15:52	Whale	33	48.7998	-122.994
19189		7124	GeoXT 2005	3	092414A.W.	2010-09-24	15:16:30	2010-09-24 15:16:30	Vessel	33	48.7998	-122.995	5150	170.8	52.06	38	Research	Inflatable		Phocoena II-NOAA	Slow 0-2 knots
19155		6757	GeoXT 2005	1	092414A.W.	2010-09-24	15:16:56	2010-09-24 15:16:56	Vessel	33	48.799	-122.993	5150	385.01	117.35	64	Commercial WW	Inflatable		Emerald Moon	Stationary	Offshore of Whales	Parallel	Side of whales
19285	5151		GeoXT 2005	3	092414A.W.	2010-09-24	15:20:10	2010-09-24 15:20:10	Whale	33	48.7999	-122.992
19288	5154		GeoXT 2005	2	092414A.W.	2010-09-24	15:22:05	2010-09-24 15:22:05	Whale	34	48.7988	-122.992
19156		6758	GeoXT 2005	3	092414A.W.	2010-09-24	15:23:14	2010-09-24 15:23:14	Vessel	34	48.7975	-122.992	5154	477.46	145.53	69	Commercial WW
19293	5159		GeoXT 2005	3	092414A.W.	2010-09-24	15:34:16	2010-09-24 15:34:16	Whale	35	48.7959	-122.983
19206		7141	GeoXH 2005	3	092415C.V.	2010-09-24	15:35:37	2010-09-24 15:35:37	Vessel	35	48.7963	-122.982	5159	239.3	72.94	81	Research	Inflatable		Phocoena II-NOAA	Slow 0-2 knots	Offshore of Whales	In-Perpendicular	Behind whales
19207		7142	GeoXH 2005	3	092415C.V.	2010-09-24	15:36:44	2010-09-24 15:36:44	Vessel	35	48.796	-122.983	5159	104.27	31.78	148	Private vessel	Medium Hard Bottom		Gato Verde	Slow 0-2 knots	In Path of Whales	Parallel	Front of whales
19158		6760	GeoXH 2005	6	092415C.V.	2010-09-24	15:38:21	2010-09-24 15:38:21	Vessel	35	48.7842	-122.99	5159	4669.62	1423.3	245	Commercial WW	Large Hard Bottom		Sea Lion	Very Fast 7+	Inshore of Whales	Out-Perpendicular	Side of whales
19306	5172		GeoXT 2005	2	092414A.W.	2010-09-24	16:00:37	2010-09-24 16:00:37	Whale	36	48.7866	-123.003
19159		6761	GeoXH 2005	4	092415D.V.	2010-09-24	16:02:01	2010-09-24 16:02:01	Vessel	36	48.7792	-123.026	5172	6006.27	1830.71	84	Commercial WW	Large Hard Bottom		Odyssey	Slow 0-2 knots	Inshore of Whales	In-Perpendicular	Front of whales
19219		7154	GeoXH 2005	4	092415D.V.	2010-09-24	16:02:39	2010-09-24 16:02:39	Vessel	36	48.7855	-123.006	5172	699.93	213.34	122	Research	Inflatable		Phocoena II-NOAA	Medium 3-4 knot	Offshore of Whales	Parallel	Side of whales
19220		7155	GeoXH 2005	4	092415D.V.	2010-09-24	16:03:17	2010-09-24 16:03:17	Vessel	36	48.7892	-122.999	5173	2508.89	764.71	96	Private vessel	Medium Hard Bottom		Gato Verde	Slow 0-2 knots	In Path of Whales	In-Perpendicular	Behind whales
19307	5173		GeoXT 2005	2	092414A.W.	2010-09-24	16:04:53	2010-09-24 16:04:53	Whale	36	48.7858	-123.009
19336	5202		GeoXT 2005	3	092414A.W.	2010-09-24	16:35:53	2010-09-24 16:35:53	Whale	37	48.7637	-123.036
19175		6777	GeoXH 2005	4	092415D.V.	2010-09-24	16:36:13	2010-09-24 16:36:13	Vessel	37	48.7653	-123.03	5202	1571.06	478.86	20	Commercial WW	Small-Medium Hard Bottom		Serrenghetti	Medium 3-4 knot	Inshore of Whales	In-Perpendicular	Behind whales
19254		7495	GeoXH 2005	5	092415D.V.	2010-09-24	16:36:51	2010-09-24 16:36:51	Vessel	37	48.7785	-123.034	5202	5397.93	1645.29	58	Shipping	Extra Large Hard Bottom		Maersk	Fast 5-6 knots	Inshore of Whales	In-Perpendicular	Behind whales
19177		6779	GeoXH 2005	3	092415D.V.	2010-09-24	16:38:53	2010-09-24 16:38:53	Vessel	37	48.7611	-123.049	5203	2497.97	761.38	31	Commercial WW	Small-Medium Hard Bottom		BC Luna	Stationary	Inshore of Whales	Out-Perpendicular	Front of whales
19337	5203		GeoXT 2005	2	092414A.W.	2010-09-24	16:39:24	2010-09-24 16:39:24	Whale	37	48.7619	-123.039
19228		7163	GeoXH 2005	3	092415D.V.	2010-09-24	16:39:32	2010-09-24 16:39:32	Vessel	37	48.7617	-123.039	5203	194.16	59.18	8	Research	Inflatable		Phocoena II-NOAA	Slow 0-2 knots	Inshore of Whales	Out-Perpendicular	On top of Whales
19338	5204		GeoXT 2005	3	092414A.W.	2010-09-24	16:39:47	2010-09-24 16:39:47	Whale	37	48.7617	-123.039
19339	5205		GeoXT 2005	2	092414A.W.	2010-09-24	16:40:06	2010-09-24 16:40:06	Whale	37	48.7616	-123.039
19340	5206		GeoXT 2005	2	092414A.W.	2010-09-24	16:40:29	2010-09-24 16:40:29	Whale	37	48.7615	-123.04
19349	5215		GeoXT 2005	2	092414A.W.	2010-09-24	16:47:04	2010-09-24 16:47:04	Whale	38	48.7586	-123.048
19180		6782	GeoXH 2005	4	092415D.V.	2010-09-24	16:48:01	2010-09-24 16:48:01	Vessel	38	48.7494	-123.047	5215	3357.94	1023.5	57	Commercial WW	Small-Medium Hard Bottom		Serrenghetti	Medium 3-4 knot	Inshore of Whales	Parallel	Front of whales
19233		7168	GeoXH 2005	3	092415D.V.	2010-09-24	16:48:37	2010-09-24 16:48:37	Vessel	38	48.7591	-123.05	5216	629.92	192	89	Research	Inflatable		Phocoena II-NOAA	Fast 5-6 knots	Inshore of Whales	Parallel	Side of whales
19247		7465	GeoXH 2005	3	092415D.V.	2010-09-24	16:49:57	2010-09-24 16:49:57	Vessel	38	48.7637	-123.057	5216	2575.49	785.01	9	Monitoring	Inflatable		Strait Watch	Slow 0-2 knots	Inshore of Whales	Out-Perpendicular	Behind whales
19350	5216		GeoXT 2005	2	092414A.W.	2010-09-24	16:50:06	2010-09-24 16:50:06	Whale	38	48.7575	-123.052
19358	5224		GeoXT 2005	2	092414A.W.	2010-09-24	17:08:13	2010-09-24 17:08:13	Whale	39	48.7477	-123.072
19239		7174	GeoXH 2005	3	092415D.V.	2010-09-24	17:10:51	2010-09-24 17:10:51	Vessel	39	48.7461	-123.073	5225	481.69	146.82	75	Research	Inflatable		Phocoena II-NOAA	Medium 3-4 knot	In Path of Whales	In-Perpendicular	Behind whales
19359	5225		GeoXT 2005	3	092414A.W.	2010-09-24	17:12:06	2010-09-24 17:12:06	Whale	39	48.7454	-123.075
19360	5226		GeoXT 2005	3	092414A.W.	2010-09-24	17:12:22	2010-09-24 17:12:22	Whale	39	48.7453	-123.075
19361	5227		GeoXT 2005	3	092414A.W.	2010-09-24	17:12:40	2010-09-24 17:12:40	Whale	39	48.7452	-123.075
19362	5228		GeoXT 2005	2	092414A.W.	2010-09-24	17:13:11	2010-09-24 17:13:11	Whale	39	48.7449	-123.076
19366	5232		GeoXT 2005	2	092414A.W.	2010-09-24	17:18:01	2010-09-24 17:18:01	Whale	40	48.7416	-123.082
19367	5233		GeoXT 2005	2	092414A.W.	2010-09-24	17:18:18	2010-09-24 17:18:18	Whale	40	48.7414	-123.082
19368	5234		GeoXT 2005	3	092414A.W.	2010-09-24	17:18:33	2010-09-24 17:18:33	Whale	40	48.7413	-123.083
19259		7500	GeoXH 2005	4	092415D.V.	2010-09-24	17:21:13	2010-09-24 17:21:13	Vessel	40	48.7567	-123.085	5234	5690.68	1734.52	160	Shipping	Extra Large Hard Bottom		Loyd Cargo	Fast 5-6 knots	Inshore of Whales	Parallel	Behind whales
19240		7175	GeoXH 2005	3	092415D.V.	2010-09-24	17:21:54	2010-09-24 17:21:54	Vessel	40	48.7397	-123.087	5235	251.02	76.51	122	Research	Inflatable		Phocoena II-NOAA	Medium 3-4 knot	Inshore of Whales	In-Perpendicular	Side of whales
19369	5235		GeoXT 2005	2	092414A.W.	2010-09-24	17:23:56	2010-09-24 17:23:56	Whale	41	48.7391	-123.086
19261		7502	GeoXH 2005	1	092415D.V.	2010-09-24	17:23:59	2010-09-24 17:23:59	Vessel	41	48.751	-123.103	5235	5865.39	1787.77	3	Shipping	Extra Large Hard Bottom		Loyd Cargo	Fast 5-6 knots	Inshore of Whales	Out-Perpendicular	Front of whales
19248		7466	GeoXH 2005	5	092415D.V.	2010-09-24	17:24:37	2010-09-24 17:24:37	Vessel	41	48.7452	-123.089	5236	2442.06	744.34	12	Monitoring	Inflatable		Strait Watch	Fast 5-6 knots	Inshore of Whales	Parallel	Side of whales
19370	5236		GeoXT 2005	3	092414A.W.	2010-09-24	17:24:49	2010-09-24 17:24:49	Whale	41	48.7386	-123.087
19241		7176	GeoXH 2005	4	092415D.V.	2010-09-24	17:25:22	2010-09-24 17:25:22	Vessel	41	48.7385	-123.088	5236	295.87	90.18	33	Research	Inflatable		Phocoena II-NOAA	Stationary	In Path of Whales	Parallel	On top of Whales
19371	5237		GeoXT 2005	5	092414A.W.	2010-09-24	17:26:12	2010-09-24 17:26:12	Whale	41	48.7385	-123.088
19372	5238		GeoXT 2005	3	092414A.W.	2010-09-24	17:26:29	2010-09-24 17:26:29	Whale	41	48.7385	-123.088
19373	5239		GeoXT 2005	3	092414A.W.	2010-09-24	17:27:03	2010-09-24 17:27:03	Whale	41	48.7385	-123.088
19376	5242		GeoXT 2005	2	092414A.W.	2010-09-24	17:32:57	2010-09-24 17:32:57	Whale	42	48.7371	-123.1
19243		7178	GeoXH 2005	2	092415D.V.	2010-09-24	17:34:45	2010-09-24 17:34:45	Vessel	42	48.7366	-123.102	5242	565.29	172.3	108	Research	Inflatable		Phocoena II-NOAA	Slow 0-2 knots	Inshore of Whales	In-Perpendicular	Behind whales
19377	5243		GeoXT 2005	2	092414A.W.	2010-09-24	17:37:29	2010-09-24 17:37:29	Whale	42	48.7332	-123.102
19378	5244		GeoXT 2005	2	092414A.W.	2010-09-24	17:37:54	2010-09-24 17:37:54	Whale	42	48.7328	-123.102
19393	5259		GeoXT 2005	2	092414A.W.	2010-09-24	18:08:35	2010-09-24 18:08:35	Whale	43	48.7176	-123.13
19197		7132	GeoXT 2005	2	092414A.W.	2010-09-24	18:08:59	2010-09-24 18:08:59	Vessel	43	48.7179	-123.13	5259	138.16	42.11	24	Research	Inflatable		Phocoena II-NOAA	Medium 3-4 knot			Behind whales
19394	5260		GeoXT 2005	2	092414A.W.	2010-09-24	18:13:26	2010-09-24 18:13:26	Whale	43	48.7159	-123.134
19395	5261		GeoXT 2005	2	092414A.W.	2010-09-24	18:13:41	2010-09-24 18:13:41	Whale	44	48.7157	-123.134
19198		7133	GeoXT 2005	3	092414A.W.	2010-09-24	18:13:53	2010-09-24 18:13:53	Vessel	44	48.7159	-123.135	5261	166.01	50.6	12	Research	Inflatable		Phocoena II-NOAA	Slow 0-2 knots
19398	5264		GeoXT 2005	2	092414A.W.	2010-09-24	18:19:49	2010-09-24 18:19:49	Whale	45	48.7134	-123.14
19199		7134	GeoXT 2005	5	092414A.W.	2010-09-24	18:19:57	2010-09-24 18:19:57	Vessel	45	48.7138	-123.14	5264	155.81	47.49	8	Research	Inflatable		Phocoena II-NOAA	Medium 3-4 knot	In Path of Whales	Parallel	Side of whales
19399	5265		GeoXT 2005	3	092414A.W.	2010-09-24	18:23:37	2010-09-24 18:23:37	Whale	45	48.7114	-123.146
19400	5266		GeoXT 2005	2	092414A.W.	2010-09-24	18:24:10	2010-09-24 18:24:10	Whale	45	48.7116	-123.143
19736	5274		GeoXH 2005	4	092510A.W.	2010-09-25	11:03:11	2010-09-25 11:03:11	Whale	46	48.5858	-123.202
19575		7328	GeoXH 2005	2	092510A.W.	2010-09-25	11:03:44	2010-09-25 11:03:44	Vessel	46	48.5827	-123.198	5274	1476.94	450.17	33	Private vessel			green canopy	Stationary	In Path of Whales		Behind whales
19576		7329	GeoXH 2005	2	092510A.W.	2010-09-25	11:04:48	2010-09-25 11:04:48	Vessel	46	48.5854	-123.207	5274	1227.43	374.12	97	Private vessel		Pleasure-sail	sail boat	Stationary	Offshore of Whales	Parallel	Side of whales
19577		7330	GeoXH 2005	2	092510A.W.	2010-09-25	11:05:02	2010-09-25 11:05:02	Vessel	46	48.5883	-123.209	5274	2034.38	620.08	111	Private vessel		Pleasure-motor	black canopy	Stationary	Offshore of Whales	Parallel	Front of whales
19533		7206	GeoXT 2005	3	092511A.V.	2010-09-25	11:05:50	2010-09-25 11:05:50	Vessel	46	48.5865	-123.202	5275	240.29	73.24	76	Research	Inflatable		Phocoena II-NOAA	Slow 0-2 knots	In Path of Whales	In-Perpendicular	Behind whales
19737	5275		GeoXH 2005	2	092510A.W.	2010-09-25	11:07:06	2010-09-25 11:07:06	Whale	46	48.5859	-123.203
19738	5276		GeoXH 2005	3	092510A.W.	2010-09-25	11:07:50	2010-09-25 11:07:50	Whale	46	48.586	-123.203
19739	5277		GeoXH 2005	3	092510A.W.	2010-09-25	11:08:04	2010-09-25 11:08:04	Whale	46	48.5861	-123.203
19763	5301		GeoXH 2005	3	092510A.W.	2010-09-25	11:36:12	2010-09-25 11:36:12	Whale	47	48.6007	-123.211
19648		7401	GeoXT 2005	5	092511A.V.	2010-09-25	11:36:23	2010-09-25 11:36:23	Vessel	47	48.5955	-123.211	5301	1872.67	570.79	11	Private vessel		Pleasure-motor	dark top	Stationary	Offshore of Whales	Out-Perpendicular	Behind whales
19540		7213	GeoXT 2005	3	092511A.V.	2010-09-25	11:37:39	2010-09-25 11:37:39	Vessel	47	48.6005	-123.211	5301	184.25	56.16	87	Research	Inflatable		Phocoena II-NOAA	Slow 0-2 knots	Inshore of Whales	In-Perpendicular	Behind whales
19649		7402	GeoXT 2005	2	092511A.V.	2010-09-25	11:38:23	2010-09-25 11:38:23	Vessel	47	48.6054	-123.205	5302	1946.69	593.35	102	Private vessel		Pleasure-motor	white w/white top	Stationary	Inshore of Whales	In-Perpendicular	Front of whales
19650		7403	GeoXT 2005	3	092511A.V.	2010-09-25	11:39:15	2010-09-25 11:39:15	Vessel	47	48.5994	-123.218	5302	1810.07	551.71	50	Private vessel	Small Hard Bottom	Pleasure-motor	sm. w/dark top	Very Fast 7+	Offshore of Whales	Out-Perpendicular	Side of whales
19764	5302		GeoXH 2005	2	092510A.W.	2010-09-25	11:40:05	2010-09-25 11:40:05	Whale	47	48.6024	-123.212
19765	5303		GeoXH 2005	3	092510A.W.	2010-09-25	11:40:19	2010-09-25 11:40:19	Whale	47	48.6026	-123.212
19766	5304		GeoXH 2005	2	092510A.W.	2010-09-25	11:40:35	2010-09-25 11:40:35	Whale	47	48.6027	-123.212
19767	5305		GeoXH 2005	2	092510A.W.	2010-09-25	11:40:51	2010-09-25 11:40:51	Whale	47	48.6029	-123.212
19772	5310		GeoXH 2005	2	092510A.W.	2010-09-25	11:42:24	2010-09-25 11:42:24	Whale	48	48.6034	-123.212
19652		7405	GeoXT 2005	3	092511A.V.	2010-09-25	11:43:33	2010-09-25 11:43:33	Vessel	48	48.6051	-123.209	5310	1044.42	318.34	69	Private vessel		Pleasure-motor	white w/white top	Slow 0-2 knots	Inshore of Whales	In-Perpendicular	Side of whales
19542		7215	GeoXT 2005	4	092511A.V.	2010-09-25	11:45:57	2010-09-25 11:45:57	Vessel	48	48.6055	-123.213	5311	95.14	29	63	Research	Inflatable		Phocoena II-NOAA	Medium 3-4 knot	Inshore of Whales	In-Perpendicular	Behind whales
19773	5311		GeoXH 2005	2	092510A.W.	2010-09-25	11:47:00	2010-09-25 11:47:00	Whale	48	48.6056	-123.213
19774	5312		GeoXH 2005	3	092510A.W.	2010-09-25	11:47:22	2010-09-25 11:47:22	Whale	48	48.6059	-123.213
19783	5321		GeoXH 2005	2	092510A.W.	2010-09-25	11:59:37	2010-09-25 11:59:37	Whale	49	48.6131	-123.217
19548		7221	GeoXT 2005	3	092511B.V.	2010-09-25	12:00:08	2010-09-25 12:00:08	Vessel	49	48.6168	-123.223	5321	1968.44	599.98	31	Private vessel	Medium Hard Bottom		Gato Verde	Slow 0-2 knots	Offshore of Whales	Out-Perpendicular	Front of whales
19432		6809	GeoXT 2005	2	092511B.V.	2010-09-25	12:01:21	2010-09-25 12:01:21	Vessel	49	48.6142	-123.222	5321	1240.12	377.99	104	Commercial WW	Medium Hard Bottom		Western Prince II	Stationary	Offshore of Whales	Parallel	Side of whales
19658		7411	GeoXT 2005	2	092511B.V.	2010-09-25	12:01:44	2010-09-25 12:01:44	Vessel	49	48.6167	-123.226	5321	2550.82	777.49	127	Private vessel	Large Hard Bottom	Pleasure-motor	lg white yacht w/can	Fast 5-6 knots	Offshore of Whales	Parallel	Front of whales
19550		7223	GeoXT 2005	3	092511B.V.	2010-09-25	12:03:03	2010-09-25 12:03:03	Vessel	49	48.6139	-123.216	5322	1042.91	317.88	80	Research	Inflatable		Phocoena II-NOAA	Slow 0-2 knots	Inshore of Whales	In-Perpendicular	Side of whales
19784	5322		GeoXH 2005	2	092510A.W.	2010-09-25	12:04:23	2010-09-25 12:04:23	Whale	49	48.6152	-123.22
19790	5328		GeoXH 2005	6	092510A.W.	2010-09-25	12:10:50	2010-09-25 12:10:50	Whale	50	48.6185	-123.223
19554		7227	GeoXT 2005	2	092511B.V.	2010-09-25	12:11:04	2010-09-25 12:11:04	Vessel	50	48.6175	-123.222	5328	466.21	142.1	14	Research	Inflatable		Phocoena II-NOAA	Fast 5-6 knots	Inshore of Whales	Parallel	Behind whales
19436		6813	GeoXT 2005	2	092511B.V.	2010-09-25	12:14:14	2010-09-25 12:14:14	Vessel	50	48.6122	-123.218	5329	3106.14	946.75	114	Commercial WW	Medium Hard Bottom		Western Prince II	Medium 3-4 knot	Inshore of Whales	In-Perpendicular	Behind whales
19823	5361		GeoXH 2005	3	092510A.W.	2010-09-25	12:45:21	2010-09-25 12:45:21	Whale	51	48.639	-123.228
19448		6825	GeoXT 2005	3	092511B.V.	2010-09-25	12:46:42	2010-09-25 12:46:42	Vessel	51	48.6513	-123.229	5361	4470.18	1362.51	81	Commercial WW	Large Hard Bottom		Explorathor Express	Stationary	Inshore of Whales	Parallel	Front of whales
19824	5362		GeoXH 2005	2	092510A.W.	2010-09-25	12:49:24	2010-09-25 12:49:24	Whale	51	48.6422	-123.228
19449		6826	GeoXT 2005	4	092511B.V.	2010-09-25	12:49:29	2010-09-25 12:49:29	Vessel	51	48.6517	-123.23	5362	3504.07	1068.04	5	Commercial WW	Medium Hard Bottom		Crazy Legs	Stationary	Inshore of Whales	In-Perpendicular	Front of whales
19825	5363		GeoXH 2005	3	092510A.W.	2010-09-25	12:49:41	2010-09-25 12:49:41	Whale	51	48.6424	-123.228
19826	5364		GeoXH 2005	2	092510A.W.	2010-09-25	12:49:56	2010-09-25 12:49:56	Whale	51	48.6426	-123.228
19827	5365		GeoXH 2005	2	092510A.W.	2010-09-25	12:50:15	2010-09-25 12:50:15	Whale	51	48.6428	-123.228
19844	5382		GeoXH 2005	3	092510A.W.	2010-09-25	13:02:19	2010-09-25 13:02:19	Whale	52	48.6542	-123.231
19460		6837	GeoXT 2005	2	092511B.V.	2010-09-25	13:03:35	2010-09-25 13:03:35	Vessel	52	48.658	-123.228	5382	1541.21	469.76	76	Commercial WW	Large Hard Bottom		Clipper III	Stationary	Inshore of Whales	Parallel	Front of whales
19845	5383		GeoXH 2005	3	092510A.W.	2010-09-25	13:05:25	2010-09-25 13:05:25	Whale	52	48.6573	-123.231
19462		6839	GeoXT 2005	1	092511B.V.	2010-09-25	13:05:37	2010-09-25 13:05:37	Vessel	52	48.6563	-123.227	5384	1117.16	340.51	6	Commercial WW	Medium Hard Bottom		Triple 8-II	Fast 5-6 knots	Inshore of Whales	In-Perpendicular	Side of whales
19846	5384		GeoXH 2005	2	092510A.W.	2010-09-25	13:05:43	2010-09-25 13:05:43	Whale	52	48.6576	-123.231
19847	5385		GeoXH 2005	3	092510A.W.	2010-09-25	13:06:02	2010-09-25 13:06:02	Whale	52	48.6579	-123.231
19463		6840	GeoXT 2005	3	092511B.V.	2010-09-25	13:06:22	2010-09-25 13:06:22	Vessel	52	48.6578	-123.228	5386	851.97	259.68	7	Commercial WW	Medium Hard Bottom		Quick Change II	Medium 3-4 knot	Inshore of Whales	Out-Perpendicular	Side of whales
19848	5386		GeoXH 2005	3	092510A.W.	2010-09-25	13:06:29	2010-09-25 13:06:29	Whale	52	48.6584	-123.231
19849	5387		GeoXH 2005	2	092510A.W.	2010-09-25	13:06:46	2010-09-25 13:06:46	Whale	52	48.6586	-123.231
19667		7420	GeoXT 2005	4	092511B.V.	2010-09-25	13:06:57	2010-09-25 13:06:57	Vessel	52	48.6624	-123.219	5387	3340.26	1018.11	11	Private vessel		Pleasure-motor	Batman	Fast 5-6 knots	Inshore of Whales	Parallel	Side of whales
19864	5402		GeoXH 2005	2	092510A.W.	2010-09-25	13:17:07	2010-09-25 13:17:07	Whale	53	48.6692	-123.236
19476		6853	GeoXT 2005	1	092511B.V.	2010-09-25	13:17:28	2010-09-25 13:17:28	Vessel	53	48.6687	-123.232	5402	1011.91	308.43	21	Commercial WW	Medium Hard Bottom		Triple 8-II	Medium 3-4 knot	Inshore of Whales	In-Perpendicular	Side of whales
19563		7236	GeoXT 2005	3	092511B.V.	2010-09-25	13:18:03	2010-09-25 13:18:03	Vessel	53	48.6703	-123.236	5402	413.71	126.1	56	Research	Inflatable		Phocoena II-NOAA	Slow 0-2 knots	Offshore of Whales	Parallel	Side of whales
19477		6854	GeoXT 2005	2	092511B.V.	2010-09-25	13:18:38	2010-09-25 13:18:38	Vessel	53	48.6722	-123.24	5402	1552.72	473.27	91	Commercial WW	Medium Hard Bottom		Quick Change II	Stationary	Offshore of Whales	In-Perpendicular	Side of whales
19865	5403		GeoXH 2005	2	092510A.W.	2010-09-25	13:21:08	2010-09-25 13:21:08	Whale	53	48.6749	-123.238
19866	5404		GeoXH 2005	2	092510A.W.	2010-09-25	13:21:55	2010-09-25 13:21:55	Whale	53	48.6755	-123.239
19873	5411		GeoXH 2005	3	092510A.W.	2010-09-25	13:32:03	2010-09-25 13:32:03	Whale	54	48.6884	-123.251
19564		7237	GeoXT 2005	2	092511B.V.	2010-09-25	13:32:26	2010-09-25 13:32:26	Vessel	54	48.6882	-123.251	5412	155.84	47.5	9	Research	Inflatable		Phocoena II-NOAA	Slow 0-2 knots	Offshore of Whales	In-Perpendicular	Behind whales
19874	5412		GeoXH 2005	2	092510A.W.	2010-09-25	13:32:35	2010-09-25 13:32:35	Whale	54	48.6886	-123.251
19875	5413		GeoXH 2005	3	092510A.W.	2010-09-25	13:32:53	2010-09-25 13:32:53	Whale	54	48.6887	-123.251
19675		7428	GeoXT 2005	3	092511B.V.	2010-09-25	13:32:54	2010-09-25 13:32:54	Vessel	54	48.6868	-123.25	5413	844.03	257.26	1	Private vessel		Pleasure-motor	hard top	Stationary	Inshore of Whales	Out-Perpendicular	Behind whales
19876	5414		GeoXH 2005	3	092510A.W.	2010-09-25	13:33:17	2010-09-25 13:33:17	Whale	54	48.6888	-123.252
19877	5415		GeoXH 2005	3	092510A.W.	2010-09-25	13:33:37	2010-09-25 13:33:37	Whale	54	48.689	-123.252
19486		6863	GeoXT 2005	2	092511B.V.	2010-09-25	13:34:20	2010-09-25 13:34:20	Vessel	54	48.688	-123.246	5415	1466.67	447.04	43	Commercial WW	Medium Hard Bottom		Crazy Legs	Stationary	Inshore of Whales	Out-Perpendicular	Behind whales
19487		6864	GeoXT 2005	2	092511B.V.	2010-09-25	13:34:56	2010-09-25 13:34:56	Vessel	54	48.69	-123.256	5415	908.5	276.91	79	Commercial WW	Large Hard Bottom		Explorathor	Stationary	Offshore of Whales	Parallel	Side of whales
19878	5416		GeoXH 2005	3	092510A.W.	2010-09-25	13:36:18	2010-09-25 13:36:18	Whale	54	48.6903	-123.256
19879	5417		GeoXH 2005	3	092510A.W.	2010-09-25	13:36:36	2010-09-25 13:36:36	Whale	54	48.6905	-123.256
19880	5418		GeoXH 2005	3	092510A.W.	2010-09-25	13:37:01	2010-09-25 13:37:01	Whale	54	48.6905	-123.256
19886	5424		GeoXH 2005	3	092510A.W.	2010-09-25	13:43:12	2010-09-25 13:43:12	Whale	55	48.6946	-123.261
19491		6868	GeoXT 2005	2	092511B.V.	2010-09-25	13:43:59	2010-09-25 13:43:59	Vessel	55	48.7018	-123.263	5424	2684.06	818.1	47	Commercial WW
19897	5435		GeoXH 2005	2	092510A.W.	2010-09-25	14:07:28	2010-09-25 14:07:28	Whale	56	48.7149	-123.274
19501		6878	GeoXT 2005	1	092513B.V.	2010-09-25	14:07:38	2010-09-25 14:07:38	Vessel	56	48.7119	-123.269	5435	1721.36	524.67	10	Commercial WW	Inflatable		Neptune	Medium 3-4 knot	Inshore of Whales	In-Perpendicular	Behind whales
19686		7439	GeoXT 2005	4	092513B.V.	2010-09-25	14:08:18	2010-09-25 14:08:18	Vessel	56	48.7148	-123.28	5435	1374.25	418.87	50	Private vessel		Pleasure-motor	name on the side	Fast 5-6 knots	Offshore of Whales	Parallel	Side of whales
19502		6879	GeoXT 2005	1	092513B.V.	2010-09-25	14:08:59	2010-09-25 14:08:59	Vessel	56	48.718	-123.277	5435	1303.51	397.31	91	Commercial WW	Small Hard Bottom		K-KO	Stationary	Offshore of Whales	Parallel	Front of whales
19568		7241	GeoXT 2005	4	092513B.V.	2010-09-25	14:09:43	2010-09-25 14:09:43	Vessel	56	48.7157	-123.276	5435	476.84	145.34	135	Research	Inflatable		Phocoena II-NOAA	Stationary	Offshore of Whales	In-Perpendicular	Behind whales
19503		6880	GeoXT 2005	3	092513B.V.	2010-09-25	14:10:34	2010-09-25 14:10:34	Vessel	56	48.7118	-123.274	5435	1136.02	346.26	186	Commercial WW	Medium Hard Bottom		Pod Pilot	Slow 0-2 knots	Offshore of Whales	In-Perpendicular	Behind whales
19505		6882	GeoXT 2005	4	092513B.V.	2010-09-25	14:12:11	2010-09-25 14:12:11	Vessel	56	48.7211	-123.275	5436	784.09	238.99	122	Commercial WW	Medium Hard Bottom		Pelagic	Medium 3-4 knot	Inshore of Whales	Out-Perpendicular	Front of whales
19898	5436		GeoXH 2005	2	092510A.W.	2010-09-25	14:14:13	2010-09-25 14:14:13	Whale	57	48.7192	-123.276
19569		7242	GeoXT 2005	3	092513B.V.	2010-09-25	14:16:29	2010-09-25 14:16:29	Vessel	57	48.7194	-123.278	5436	487.73	148.66	136	Research	Inflatable		Phocoena II-NOAA	Slow 0-2 knots	Offshore of Whales	Parallel	Behind whales
19687		7440	GeoXT 2005	6	092513B.V.	2010-09-25	14:17:14	2010-09-25 14:17:14	Vessel	57	48.7201	-123.275	5436	372.34	113.49	181	Private vessel		Pleasure-motor	green hull catch	Stationary	Inshore of Whales	In-Perpendicular	Behind whales
19688		7441	GeoXT 2005	4	092513B.V.	2010-09-25	14:18:08	2010-09-25 14:18:08	Vessel	57	48.721	-123.275	5437	1095.37	333.87	227	Private vessel	Small Hard Bottom	Pleasure-motor	Moja look alike	Medium 3-4 knot	Inshore of Whales	In-Perpendicular	Behind whales
19904	5442		GeoXH 2005	2	092510A.W.	2010-09-25	14:41:27	2010-09-25 14:41:27	Whale	58	48.7376	-123.288
19511		7184	GeoXH 2005	1	092510A.W.	2010-09-25	14:41:33	2010-09-25 14:41:33	Vessel	58	48.7385	-123.287	5442	465.06	141.75	6	Research	Inflatable		Phocoena II-NOAA	Slow 0-2 knots	Inshore of Whales	Parallel	Behind whales
19411		6788	GeoXH 2005	4	092510A.W.	2010-09-25	14:42:00	2010-09-25 14:42:00	Vessel	58	48.7371	-123.29	5442	518.77	158.12	33	Commercial WW	Medium Hard Bottom		Pelagic	Slow 0-2 knots	Offshore of Whales	Parallel	Front of whales
19580		7333	GeoXH 2005	4	092510A.W.	2010-09-25	14:42:35	2010-09-25 14:42:35	Vessel	58	48.7368	-123.292	5442	930.22	283.53	68	Private vessel		Pleasure-motor	name on the side	Slow 0-2 knots	Offshore of Whales	Parallel	Behind whales
19581		7334	GeoXH 2005	2	092510A.W.	2010-09-25	14:42:55	2010-09-25 14:42:55	Vessel	58	48.741	-123.293	5442	1701.05	518.48	88	Private vessel
19412		6789	GeoXH 2005	3	092510A.W.	2010-09-25	14:43:24	2010-09-25 14:43:24	Vessel	58	48.7399	-123.299	5442	2681.36	817.28	117	Commercial WW	Large Hard Bottom		Sea Lion	Slow 0-2 knots	Offshore of Whales	Parallel	Front of whales
19413		6790	GeoXH 2005	3	092510A.W.	2010-09-25	14:44:03	2010-09-25 14:44:03	Vessel	58	48.7406	-123.299	5442	2833.96	863.79	156	Commercial WW
19414		6791	GeoXH 2005	2	092510A.W.	2010-09-25	14:44:17	2010-09-25 14:44:17	Vessel	58	48.7396	-123.292	5442	1210.73	369.03	170	Commercial WW
19582		7335	GeoXH 2005	3	092510A.W.	2010-09-25	14:44:30	2010-09-25 14:44:30	Vessel	58	48.7384	-123.293	5443	1378.51	420.17	182	Private vessel
19906	5444		GeoXH 2005	2	092510A.W.	2010-09-25	14:53:33	2010-09-25 14:53:33	Whale	59	48.7488	-123.295
19583		7336	GeoXH 2005	3	092510A.W.	2010-09-25	14:54:22	2010-09-25 14:54:22	Vessel	59	48.7532	-123.298	5444	1714.27	522.51	49	Private vessel		Pleasure-motor		Fast 5-6 knots	Inshore of Whales	In-Perpendicular	Front of whales
19415		6792	GeoXH 2005	3	092510A.W.	2010-09-25	14:55:26	2010-09-25 14:55:26	Vessel	59	48.7494	-123.298	5444	557.87	170.04	113	Commercial WW	Medium Hard Bottom		Pelagic	Slow 0-2 knots	In Path of Whales	Parallel	Behind whales
19584		7337	GeoXH 2005	5	092510A.W.	2010-09-25	14:55:59	2010-09-25 14:55:59	Vessel	59	48.7485	-123.299	5445	1389.53	423.53	142	Private vessel		Pleasure-motor	name on the side	Slow 0-2 knots	Offshore of Whales	Parallel	Behind whales
19585		7338	GeoXH 2005	5	092510A.W.	2010-09-25	14:56:15	2010-09-25 14:56:15	Vessel	59	48.7496	-123.3	5445	1081.3	329.58	126	Private vessel			bird nest on flying bridge	Stationary	Offshore of Whales	Parallel	Side of whales
19586		7339	GeoXH 2005	3	092510A.W.	2010-09-25	14:56:59	2010-09-25 14:56:59	Vessel	59	48.7496	-123.299	5445	1003.08	305.74	82	Private vessel
19907	5445		GeoXH 2005	2	092510A.W.	2010-09-25	14:58:21	2010-09-25 14:58:21	Whale	59	48.7523	-123.298
19911	5449		GeoXH 2005	3	092510A.W.	2010-09-25	15:11:53	2010-09-25 15:11:53	Whale	60	48.7636	-123.307
19421		6798	GeoXH 2005	3	092510A.W.	2010-09-25	15:13:20	2010-09-25 15:13:20	Vessel	60	48.7642	-123.312	5449	1380.38	420.74	87	Commercial WW
19602		7355	GeoXH 2005	3	092510A.W.	2010-09-25	15:13:41	2010-09-25 15:13:41	Vessel	60	48.7632	-123.317	5449	2458.33	749.3	108	Private vessel			bird nest on flying bridge	Fast 5-6 knots	Offshore of Whales	Parallel	Front of whales
19603		7356	GeoXH 2005	4	092510A.W.	2010-09-25	15:14:00	2010-09-25 15:14:00	Vessel	60	48.7632	-123.312	5449	1268.83	386.74	127	Private vessel
19604		7357	GeoXH 2005	3	092510A.W.	2010-09-25	15:14:19	2010-09-25 15:14:19	Vessel	60	48.7625	-123.309	5449	687.2	209.46	146	Private vessel
19913	5451		GeoXH 2005	3	092510A.W.	2010-09-25	15:28:08	2010-09-25 15:28:08	Whale	61	48.7768	-123.323
19517		7190	GeoXH 2005	2	092510A.W.	2010-09-25	15:28:21	2010-09-25 15:28:21	Vessel	61	48.7762	-123.323	5451	247.11	75.32	13	Research	Inflatable		Phocoena II-NOAA	Slow 0-2 knots	Offshore of Whales
19608		7361	GeoXH 2005	4	092510A.W.	2010-09-25	15:28:40	2010-09-25 15:28:40	Vessel	61	48.7781	-123.327	5451	1219.06	371.57	32	Private vessel			bird nest on flying bridge	Stationary	Offshore of Whales	In-Perpendicular	Front of whales
19609		7362	GeoXH 2005	5	092510A.W.	2010-09-25	15:29:00	2010-09-25 15:29:00	Vessel	61	48.7743	-123.328	5451	1612.01	491.34	52	Private vessel			double decker flag	Stationary	Offshore of Whales	Parallel	Behind whales
19423		6800	GeoXH 2005	4	092510A.W.	2010-09-25	15:29:24	2010-09-25 15:29:24	Vessel	61	48.7759	-123.326	5451	979.95	298.69	76	Commercial WW	Small Hard Bottom		K-KO	Stationary	Offshore of Whales	In-Perpendicular	Behind whales
19707		7472	GeoXH 2005	2	092510A.W.	2010-09-25	15:30:34	2010-09-25 15:30:34	Vessel	61	48.7795	-123.345	5451	5557.19	1693.83	146	Ferry			BC Ferry	Fast 5-6 knots	Offshore of Whales	Parallel	Front of whales
19915	5453		GeoXH 2005	2	092510A.W.	2010-09-25	15:34:23	2010-09-25 15:34:23	Whale	62	48.782	-123.326
19518		7191	GeoXH 2005	1	092510A.W.	2010-09-25	15:34:28	2010-09-25 15:34:28	Vessel	62	48.7821	-123.327	5453	215.65	65.73	5	Research	Inflatable		Phocoena II-NOAA	Slow 0-2 knots
19610		7363	GeoXH 2005	2	092510A.W.	2010-09-25	15:34:55	2010-09-25 15:34:55	Vessel	62	48.7783	-123.326	5453	1344.19	409.71	32	Private vessel			bird nest on flying bridge	Stationary	Offshore of Whales	In-Perpendicular	Behind whales
19611		7364	GeoXH 2005	3	092510A.W.	2010-09-25	15:35:15	2010-09-25 15:35:15	Vessel	62	48.7737	-123.323	5453	3111.94	948.52	52	Private vessel			double decker flag	Stationary	Offshore of Whales	In-Perpendicular	Behind whales
19424		6801	GeoXH 2005	3	092510A.W.	2010-09-25	15:35:47	2010-09-25 15:35:47	Vessel	62	48.776	-123.322	5453	2426.9	739.72	84	Commercial WW	Small Hard Bottom		K-KO	Slow 0-2 knots	Offshore of Whales	Parallel	Behind whales
19916	5454		GeoXH 2005	2	092510A.W.	2010-09-25	15:38:58	2010-09-25 15:38:58	Whale	62	48.7851	-123.33
19944	5482		GeoXH 2005	3	092510A.W.	2010-09-25	16:40:36	2010-09-25 16:40:36	Whale	63	48.8267	-123.344
19712		7477	GeoXH 2005	3	092510A.W.	2010-09-25	16:41:47	2010-09-25 16:41:47	Vessel	63	48.8246	-123.346	5482	934.74	284.91	71	Ferry				Fast 5-6 knots	Offshore of Whales	Parallel	Behind whales
19945	5483		GeoXH 2005	2	092510A.W.	2010-09-25	16:43:54	2010-09-25 16:43:54	Whale	63	48.8291	-123.345
19949	5487		GeoXH 2005	3	092510A.W.	2010-09-25	16:53:06	2010-09-25 16:53:06	Whale	64	48.8352	-123.347
19715		7480	GeoXH 2005	2	092510A.W.	2010-09-25	16:53:29	2010-09-25 16:53:29	Vessel	64	48.8412	-123.337	5487	3257.68	992.94	23	Ferry				Medium 3-4 knot	Inshore of Whales	Parallel	Front of whales
19629		7382	GeoXH 2005	4	092510A.W.	2010-09-25	16:53:50	2010-09-25 16:53:50	Vessel	64	48.8324	-123.344	5488	1674.15	510.28	28	Private vessel			lg private	Slow 0-2 knots	Inshore of Whales	Parallel	Side of whales
19950	5488		GeoXH 2005	2	092510A.W.	2010-09-25	16:54:18	2010-09-25 16:54:18	Whale	64	48.8363	-123.348
19532		7205	GeoXH 2005	3	092510A.W.	2010-09-25	16:54:24	2010-09-25 16:54:24	Vessel	64	48.8361	-123.348	5488	107.55	32.78	6	Research	Inflatable		Phocoena II-NOAA	Slow 0-2 knots
19951	5489		GeoXH 2005	3	092510A.W.	2010-09-25	16:57:31	2010-09-25 16:57:31	Whale	64	48.8387	-123.346
19630		7383	GeoXH 2005	3	092510A.W.	2010-09-25	16:57:45	2010-09-25 16:57:45	Vessel	64	48.8381	-123.347	5489	258.01	78.64	14	Private vessel			lg private	Slow 0-2 knots	Offshore of Whales	Parallel	Behind whales
19631		7384	GeoXH 2005	3	092510A.W.	2010-09-25	16:58:01	2010-09-25 16:58:01	Vessel	64	48.8351	-123.356	5489	2613.02	796.45	30	Private vessel	Medium Hard Bottom		med PM	Fast 5-6 knots	Inshore of Whales	Parallel	Behind whales
19953	5491		GeoXT 2005	2	092517A.W.	2010-09-25	17:12:17	2010-09-25 17:12:17	Whale	65	48.8461	-123.346
19571		7244	GeoXT 2005	1	092517A.W.	2010-09-25	17:12:24	2010-09-25 17:12:24	Vessel	65	48.8468	-123.345	5491	369.03	112.48	7	Research	Inflatable		Phocoena II-NOAA	Medium 3-4 knot
19704		7469	GeoXT 2005	2	092517A.W.	2010-09-25	17:12:55	2010-09-25 17:12:55	Vessel	65	48.8525	-123.35	5491	2490.39	759.07	38	Monitoring	Inflatable		Strait Watch
19954	5492		GeoXT 2005	2	092517A.W.	2010-09-25	17:15:59	2010-09-25 17:15:59	Whale	65	48.8508	-123.343
19717		7482	GeoXT 2005	3	092517A.W.	2010-09-25	17:16:14	2010-09-25 17:16:14	Vessel	65	48.8451	-123.354	5492	3259.58	993.52	15	Ferry				Slow 0-2 knots			Behind whales
19955	5493		GeoXT 2005	2	092517A.W.	2010-09-25	17:16:58	2010-09-25 17:16:58	Whale	65	48.8515	-123.344
19957	5495		GeoXT 2005	7	092517A.W.	2010-09-25	17:30:53	2010-09-25 17:30:53	Whale	66	48.8591	-123.338
19720		7485	GeoXT 2005	2	092517A.W.	2010-09-25	17:31:10	2010-09-25 17:31:10	Vessel	66	48.8594	-123.33	5495	1819.13	554.47	17	Ferry				Fast 5-6 knots	Offshore of Whales	Parallel	Side of whales
19572		7245	GeoXT 2005	5	092517A.W.	2010-09-25	17:31:18	2010-09-25 17:31:18	Vessel	66	48.8594	-123.337	5495	154.49	47.09	25	Research	Inflatable		Phocoena II-NOAA	Medium 3-4 knot
19705		7470	GeoXT 2005	2	092517A.W.	2010-09-25	17:32:16	2010-09-25 17:32:16	Vessel	66	48.8575	-123.34	5495	782.81	238.6	83	Monitoring	Inflatable		Strait Watch	Stationary	Offshore of Whales
19690		7443	GeoXT 2005	3	092517A.W.	2010-09-25	17:34:13	2010-09-25 17:34:13	Vessel	66	48.858	-123.334	5496	1864.63	568.34	135	Private vessel				Stationary	Offshore of Whales
19960	5498		GeoXT 2005	3	092517A.W.	2010-09-25	17:39:34	2010-09-25 17:39:34	Whale	67	48.8598	-123.32
19961	5499		GeoXT 2005	2	092517A.W.	2010-09-25	17:41:11	2010-09-25 17:41:11	Whale	67	48.8605	-123.317
19694		7447	GeoXT 2005	2	092517A.W.	2010-09-25	17:41:24	2010-09-25 17:41:24	Vessel	67	48.8603	-123.312	5499	1199.41	365.58	13	Private vessel
19962	5500		GeoXT 2005	2	092517A.W.	2010-09-25	17:42:16	2010-09-25 17:42:16	Whale	67	48.8603	-123.315
19963	5501		GeoXT 2005	3	092517A.W.	2010-09-25	17:43:44	2010-09-25 17:43:44	Whale	67	48.8621	-123.313
19964	5502		GeoXT 2005	2	092517A.W.	2010-09-25	17:44:34	2010-09-25 17:44:34	Whale	68	48.863	-123.313
19695		7448	GeoXT 2005	2	092517A.W.	2010-09-25	17:45:01	2010-09-25 17:45:01	Vessel	68	48.8621	-123.312	5502	308.07	93.9	27	Private vessel
19721		7486	GeoXT 2005	2	092517A.W.	2010-09-25	17:47:03	2010-09-25 17:47:03	Vessel	68	48.8567	-123.324	5503	5079.33	1548.18	101	Ferry				Slow 0-2 knots	Inshore of Whales	Parallel	Front of whales
19696		7449	GeoXT 2005	2	092517A.W.	2010-09-25	17:47:26	2010-09-25 17:47:26	Vessel	68	48.8638	-123.312	5503	1201.74	366.29	78	Private vessel	Small Hard Bottom	Pleasure-motor		Medium 3-4 knot	Inshore of Whales	Parallel	Side of whales
19965	5503		GeoXT 2005	2	092517A.W.	2010-09-25	17:48:44	2010-09-25 17:48:44	Whale	68	48.8664	-123.309
19966	5504		GeoXT 2005	2	092517A.W.	2010-09-25	17:50:51	2010-09-25 17:50:51	Whale	69	48.8691	-123.307
19722		7487	GeoXT 2005	2	092517A.W.	2010-09-25	17:51:04	2010-09-25 17:51:04	Vessel	69	48.8754	-123.31	5504	2343.47	714.29	13	Ferry			BC Ferry	Fast 5-6 knots	Offshore of Whales	Parallel	Front of whales
19697		7450	GeoXT 2005	2	092517A.W.	2010-09-25	17:51:15	2010-09-25 17:51:15	Vessel	69	48.8696	-123.307	5504	201.8	61.51	24	Private vessel				Very Fast 7+	Inshore of Whales	Parallel	Side of whales
19967	5505		GeoXT 2005	2	092517A.W.	2010-09-25	17:55:12	2010-09-25 17:55:12	Whale	69	48.8732	-123.302
19968	5506		GeoXT 2005	2	092517A.W.	2010-09-25	17:57:41	2010-09-25 17:57:41	Whale	70	48.8758	-123.3
19573		7246	GeoXT 2005	7	092517A.W.	2010-09-25	17:57:46	2010-09-25 17:57:46	Vessel	70	48.8761	-123.301	5506	137.11	41.79	5	Research	Inflatable		Phocoena II-NOAA	Medium 3-4 knot	Offshore of Whales	Parallel	Side of whales
19698		7451	GeoXT 2005	3	092517A.W.	2010-09-25	17:58:14	2010-09-25 17:58:14	Vessel	70	48.8766	-123.296	5506	976.64	297.68	33	Private vessel	Medium Hard Bottom	Pleasure-motor		Slow 0-2 knots	Offshore of Whales	In-Perpendicular	Front of whales
19699		7452	GeoXT 2005	8	092517A.W.	2010-09-25	17:58:25	2010-09-25 17:58:25	Vessel	70	48.874	-123.3	5506	653.08	199.06	44	Private vessel				Stationary	Inshore of Whales	Parallel	Behind whales
20592	5542		GeoXH 2005	3	092712A.W.	2010-09-27	13:15:08	2010-09-27 13:15:08	Whale	71	48.4952	-123.15
20525		6893	GeoXT 2005	3	092712A.V.	2010-09-27	13:15:39	2010-09-27 13:15:39	Vessel	71	48.4931	-123.149	5542	792.26	241.48	31	Commercial WW	Medium Hard Bottom		Triple 8-II	Medium 3-4 knot	Offshore of Whales	Out-Perpendicular	Front of whales
20558		7250	GeoXT 2005	3	092712A.V.	2010-09-27	13:17:49	2010-09-27 13:17:49	Vessel	71	48.4918	-123.148	5543	357.64	109.01	66	Research	Inflatable		Phocoena II-NOAA	Medium 3-4 knot	Offshore of Whales	Parallel	Front of whales
20593	5543		GeoXH 2005	3	092712A.W.	2010-09-27	13:18:55	2010-09-27 13:18:55	Whale	71	48.492	-123.146
20594	5544		GeoXH 2005	4	092712A.W.	2010-09-27	13:19:08	2010-09-27 13:19:08	Whale	71	48.4918	-123.146
20528		6896	GeoXT 2005	3	092712A.V.	2010-09-27	13:19:14	2010-09-27 13:19:14	Vessel	71	48.4899	-123.152	5544	1541.44	469.83	6	Commercial WW	Large Hard Bottom		Explorathor Express	Fast 5-6 knots	Offshore of Whales	Parallel	Side of whales
20595	5545		GeoXH 2005	2	092712A.W.	2010-09-27	13:19:23	2010-09-27 13:19:23	Whale	71	48.4916	-123.146
20529		6897	GeoXT 2005	3	092712A.V.	2010-09-27	13:19:57	2010-09-27 13:19:57	Vessel	71	48.4892	-123.152	5545	1803.31	549.65	34	Commercial WW	Small Hard Bottom		Peregrine	Medium 3-4 knot	Offshore of Whales	Parallel	Side of whales
140239	6724		GeoXH 2005	1	XH061014B.cor	2011-06-10	14:46:39	2011-06-10 14:46:00	Whale	72	48.74	-123.164
140174		9446	GeoXT 2005	1	XT061014B.cor	2011-06-10	14:47:07	2011-06-10 14:47:00	Vessel	72	48.731	-123.161	6724	3348.49	1020.62	28	Shipping	Extra Large Hard Bottom		China Steele	Fast 5-6 knots	Offshore of Whales	Out-Perpendicular	Behind Whales
140175		9447	GeoXT 2005	2	XT061014B.cor	2011-06-10	14:47:49	2011-06-10 14:47:00	Vessel	72	48.7438	-123.154	6724	2881.17	878.18	70	Commercial WW	Large Hard Bottom		Sea Lion	Slow 0-2 knots	In Path of Whales	Out-Perpendicular	Front of Whales
140177		9449	GeoXT 2005	1	XT061014B.cor	2011-06-10	14:49:44	2011-06-10 14:49:00	Vessel	72	48.7397	-123.158	6725	547.21	166.79	17	Research	Inflatable		Phocoena II-NOAA	Fast 5-6 knots	Offshore of Whales	Parallel	Side of Whales
140240	6725		GeoXH 2005	1	XH061014B.cor	2011-06-10	14:50:01	2011-06-10 14:50:00	Whale	72	48.7411	-123.159
140241	6726		GeoXH 2005	1	XH061014B.cor	2011-06-10	14:50:40	2011-06-10 14:50:00	Whale	72	48.7414	-123.158
140281	6766		GeoXH 2005	1	XH061014B.cor	2011-06-10	16:15:07	2011-06-10 16:15:00	Whale	73	48.7821	-123.046
140218		9490	GeoXT 2005	1	XT061014B.cor	2011-06-10	16:15:14	2011-06-10 16:15:00	Vessel	73	48.7817	-123.045	6766	264.47	80.61	7	Research	Inflatable		Phocoena II-NOAA	Slow 0-2 knots	Offshore of Whales	Parallel	Side of Whales
140282	6767		GeoXH 2005	1	XH061014B.cor	2011-06-10	16:16:56	2011-06-10 16:16:00	Whale	73	48.7834	-123.044
140283	6768		GeoXH 2005	1	XH061014B.cor	2011-06-10	16:17:22	2011-06-10 16:17:00	Whale	73	48.7838	-123.044
140284	6769		GeoXH 2005	2	XH061014B.cor	2011-06-10	16:18:26	2011-06-10 16:18:00	Whale	73	48.7846	-123.044
140285	6770		GeoXH 2005	2	XH061014B.cor	2011-06-10	16:19:18	2011-06-10 16:19:00	Whale	73	48.7854	-123.043
140287	6772		GeoXH 2005	1	XH061014B.cor	2011-06-10	16:23:44	2011-06-10 16:23:00	Whale	74	48.7888	-123.044
140222		9494	GeoXT 2005	2	XT061014B.cor	2011-06-10	16:24:00	2011-06-10 16:24:00	Vessel	74	48.7879	-123.043	6772	335.33	102.21	16	Research	Inflatable		Phocoena II-NOAA	Medium 3-4 knot	Inshore of Whales	In-Perpendicular	Behind Whales
140223		9495	GeoXT 2005	2	XT061014B.cor	2011-06-10	16:24:40	2011-06-10 16:24:00	Vessel	74	48.7864	-123.025	6772	4631.04	1411.54	56	Shipping	Extra Large Hard Bottom		Aeoen Lender	Fast 5-6 knots	Offshore of Whales	Parallel	Behind Whales
140288	6773		GeoXH 2005	2	XH061014B.cor	2011-06-10	16:26:23	2011-06-10 16:26:00	Whale	74	48.7915	-123.044
140224		9496	GeoXH 2005	1	XH061014B.cor	2011-06-10	16:26:47	2011-06-10 16:26:00	Whale	74	48.7918	-123.044	6774	133.66	40.74	15
140225		9497	GeoXH 2005	1	XH061014B.cor	2011-06-10	16:31:56	2011-06-10 16:32:00	Whale	75	48.7961	-123.045	6775	448.88	136.82	6
140226		9498	GeoXT 2005	2	XT061014B.cor	2011-06-10	16:32:02	2011-06-10 16:32:00	Vessel	75	48.7953	-123.044	6775	3217.32	980.64	43	Research	Inflatable		Phocoena II-NOAA	Medium 3-4 knot	Offshore of Whales	In-Perpendicular	Behind Whales
140291	6776		GeoXT 2005	1	XT061014B.cor	2011-06-10	16:32:39	2011-06-10 16:34:00	Vessel	75	48.8008	-123.034					Research	Small Hard Bottom		Buzzard	Stationary	Offshore of Whales	Parallel	Side of Whales
140227		9499	GeoXH 2005	1	XH061014B.cor	2011-06-10	16:34:20	2011-06-10 16:34:00	Whale	75	48.7976	-123.045	6776	225.79	68.82	5
140294	6779		GeoXH 2005	2	XH061014B.cor	2011-06-10	16:39:20	2011-06-10 16:39:00	Whale	76	48.8017	-123.046
140295	6780		GeoXH 2005	1	XH061014B.cor	2011-06-10	16:42:34	2011-06-10 16:42:00	Whale	76	48.8052	-123.046
140114		9386	GeoXH 2005	1	XH061014B.cor	2011-06-10	16:42:41	2011-06-10 16:42:00	Vessel	76	48.8044	-123.045	6780	305.84	93.22	7	Research	Inflatable		Phocoena II-NOAA	Slow 0-2 knots	Offshore of Whales	Parallel	Side of Whales
140307	6792		GeoXH 2005	1	XH061014B.cor	2011-06-10	17:15:34	2011-06-10 17:15:00	Whale	77	48.8401	-123.051
140308	6793		GeoXH 2005	1	XH061014B.cor	2011-06-10	17:18:58	2011-06-10 17:18:00	Whale	77	48.8424	-123.051
140122		9394	GeoXH 2005	8	XH061014B.cor	2011-06-10	17:19:11	2011-06-10 17:19:00	Vessel	77	48.8431	-123.053	6793	517.78	157.82	13	Research	Inflatable		Phocoena II-NOAA	Slow 0-2 knots	Offshore of Whales	Parallel	Side of Whales
140309	6794		GeoXH 2005	1	XH061014B.cor	2011-06-10	17:19:57	2011-06-10 17:19:00	Whale	77	48.8436	-123.05
140356	6841		GeoXH 2005	1	XH061014B.cor	2011-06-10	18:56:01	2011-06-10 18:56:00	Whale	78	48.9623	-123.067
140136		9408	GeoXH 2005	1	XH061014B.cor	2011-06-10	18:56:08	2011-06-10 18:56:00	Vessel	78	48.9618	-123.067	6841	216.77	66.07	7	Research	Inflatable		Phocoena II-NOAA	Stationary	Offshore of Whales	Parallel	Side of Whales
140357	6842		GeoXH 2005	1	XH061014B.cor	2011-06-10	18:58:53	2011-06-10 18:58:00	Whale	78	48.9645	-123.069
140358	6843		GeoXH 2005	1	XH061014B.cor	2011-06-10	18:59:18	2011-06-10 18:59:00	Whale	78	48.9647	-123.07
140359	6844		GeoXH 2005	1	XH061014B.cor	2011-06-10	18:59:38	2011-06-10 18:59:00	Whale	78	48.965	-123.07
140441	6877		GeoXH 2005	1	XH061117A.cor	2011-06-11	17:45:57	2011-06-11 17:45:00	Whale	79	48.6709	-123.225
140392		9500	GeoXH 2005	1	XH061117A.cor	2011-06-11	17:46:00	2011-06-11 17:46:00	Vessel	79	48.6704	-123.226	6877	283.14	86.3	3	Research	Inflatable		Phocoena II-NOAA	Medium 3-4 knot	Offshore of Whales	Parallel	Side of Whales
140442	6878		GeoXH 2005	2	XH061117A.cor	2011-06-11	17:46:12	2011-06-11 17:46:00	Whale	79	48.6712	-123.225
140443	6879		GeoXH 2005	1	XH061117A.cor	2011-06-11	17:47:35	2011-06-11 17:47:00	Whale	79	48.6717	-123.225
140664	6923		GeoXH 2005	1	XH061214B.cor	2011-06-12	16:10:34	2011-06-12 16:10:34	Whale	80	48.5556	-123.179
140665	6924		GeoXH 2005	1	XH061214B.cor	2011-06-12	16:15:17	2011-06-12 16:15:17	Whale	80	48.5572	-123.18
140520		9607	GeoXT 2005	1	XT061214A.cor	2011-06-12	16:15:34	2011-06-12 16:15:34	Vessel	80	48.557	-123.182	6925	497.77	151.72	1	Research	Inflatable		Phocoena II-NOAA	Medium 3-4 knot	Offshore of Whales	In-Perpendicular	Side of Whales
140676	6935		GeoXH 2005	1	XH061214B.cor	2011-06-12	16:28:09	2011-06-12 16:28:09	Whale	81	48.5649	-123.185
140530		9617	GeoXT 2005	1	XT061214A.cor	2011-06-12	16:28:30	2011-06-12 16:28:30	Vessel	81	48.565	-123.185	6935	64.93	19.79	21	Research	Inflatable		Phocoena II-NOAA
140530		9617.1	GeoXT 2005		XT061214A.cor	2011-06-12	16:28:30	2011-06-12 16:28:30	Vessel	81							Private vessel	Small Hard Bottom		Private1628	Fast 5-6 knots	Inshore of Whales	Out-Perpendicular	Behind Whales
140687	6946		GeoXH 2005	1	XH061214B.cor	2011-06-12	16:53:11	2011-06-12 16:53:11	Whale	82	48.582	-123.192
140688	6947		GeoXH 2005	1	XH061214B.cor	2011-06-12	16:57:06	2011-06-12 16:57:06	Whale	82	48.5842	-123.195
140541		9628	GeoXT 2005	1	XT061214A.cor	2011-06-12	16:57:32	2011-06-12 16:57:32	Vessel	82	48.5831	-123.196	6948	519.29	158.28	8	Research	Inflatable		Phocoena II-NOAA	Medium 3-4 knot	Offshore of Whales	In-Perpendicular	Behind Whales
140689	6948		GeoXH 2005	1	XH061214B.cor	2011-06-12	16:57:40	2011-06-12 16:57:40	Whale	82	48.5846	-123.196
140053	6656		GeoXH 2005	1	XH062208A.cor	2011-06-22	08:44:55	2011-06-22 08:44:00	Whale	83	48.6606	-123.223
139936		9269	GeoXH 2005	1	XH062208A.cor	2011-06-22	08:45:04	2011-06-22 08:45:00	Vessel	83	48.6609	-123.222	6656	260.7	79.46	9	Research	Small Hard Bottom		CWR	Medium 3-4 knot	Inshore of Whales	Parallel	Side of Whales
139937		9270	GeoXH 2005	1	XH062208A.cor	2011-06-22	08:45:11	2011-06-22 08:45:00	Vessel	83	48.6615	-123.22	6656	761.58	232.13	16	Research	Inflatable		Phocoena II-NOAA	Medium 3-4 knot	Inshore of Whales	Parallel	Side of Whales
140055	6658		GeoXH 2005	1	XH062208A.cor	2011-06-22	08:58:50	2011-06-22 08:58:00	Whale	84	48.6717	-123.23
139941		9274	GeoXH 2005	1	XH062208A.cor	2011-06-22	08:58:58	2011-06-22 08:58:00	Vessel	84	48.6701	-123.233	6658	851.25	259.46	8	Research	Small Hard Bottom		CWR	Medium 3-4 knot	Offshore of Whales	Parallel	Behind Whales
139942		9275	GeoXH 2005	1	XH062208A.cor	2011-06-22	08:59:01	2011-06-22 08:59:00	Vessel	84	48.6719	-123.227	6658	812.47	247.64	11	Research	Inflatable		Phocoena II-NOAA	Medium 3-4 knot	Inshore of Whales	Parallel	Behind Whales
140056	6659		GeoXH 2005	1	XH062208A.cor	2011-06-22	08:59:41	2011-06-22 08:59:00	Whale	84	48.6725	-123.231
140057	6660		GeoXH 2005	1	XH062208A.cor	2011-06-22	09:03:54	2011-06-22 09:03:00	Whale	85	48.6762	-123.233
139944		9277	GeoXH 2005	1	XH062208A.cor	2011-06-22	09:04:03	2011-06-22 09:04:00	Vessel	85	48.6765	-123.235	6660	603.18	183.85	9	Research	Small Hard Bottom		CWR	Slow 0-2 knots	Offshore of Whales	Parallel	Side of Whales
139945		9278	GeoXH 2005	1	XH062208A.cor	2011-06-22	09:04:11	2011-06-22 09:04:00	Vessel	85	48.677	-123.231	6660	606.76	184.94	17	Research	Inflatable		Phocoena II-NOAA	Slow 0-2 knots	Inshore of Whales	Parallel	Side of Whales
140058	6661		GeoXH 2005	1	XH062208A.cor	2011-06-22	09:07:43	2011-06-22 09:07:00	Whale	85	48.6791	-123.236
140059	6662		GeoXH 2005	1	XH062208A.cor	2011-06-22	09:08:35	2011-06-22 09:08:00	Whale	85	48.6798	-123.236
140062	6665		GeoXH 2005	1	XH062208A.cor	2011-06-22	09:17:24	2011-06-22 09:17:00	Whale	86	48.6873	-123.242
139954		9287	GeoXH 2005	1	XH062208A.cor	2011-06-22	09:17:43	2011-06-22 09:17:00	Vessel	86	48.687	-123.244	6665	444.52	135.49	19	Research	Small Hard Bottom		CWR	Slow 0-2 knots	Offshore of Whales	Parallel	Side of Whales
139955		9288	GeoXH 2005	1	XH062208A.cor	2011-06-22	09:19:00	2011-06-22 09:19:00	Vessel	86	48.6884	-123.241	6665	604.46	184.24	96	Research	Inflatable		Phocoena II-NOAA	Slow 0-2 knots	Inshore of Whales	Parallel	Side of Whales
140063	6666		GeoXH 2005	1	XH062208A.cor	2011-06-22	09:20:58	2011-06-22 09:20:00	Whale	86	48.6886	-123.244
140064	6667		GeoXH 2005	1	XH062208A.cor	2011-06-22	09:21:45	2011-06-22 09:21:00	Whale	86	48.6888	-123.244
140065	6668		GeoXH 2005	1	XH062208A.cor	2011-06-22	09:22:00	2011-06-22 09:22:00	Whale	86	48.689	-123.244
140066	6669		GeoXH 2005	1	XH062208A.cor	2011-06-22	09:25:17	2011-06-22 09:25:00	Whale	87	48.691	-123.245
139959		9292	GeoXH 2005	2	XH062208A.cor	2011-06-22	09:25:24	2011-06-22 09:25:00	Vessel	87	48.6907	-123.244	6669	191.27	58.3	7	Private vessel	Medium Hard Bottom	Pleasure-motor	Private46	Medium 3-4 knot	Inshore of Whales	Parallel	Behind Whales
139960		9293	GeoXH 2005	1	XH062208A.cor	2011-06-22	09:25:32	2011-06-22 09:25:00	Vessel	87	48.6904	-123.247	6669	613.35	186.95	15	Research	Small Hard Bottom		CWR	Stationary	Offshore of Whales	Parallel	Behind Whales
139961		9294	GeoXH 2005	1	XH062208A.cor	2011-06-22	09:25:38	2011-06-22 09:25:00	Vessel	87	48.6895	-123.243	6669	700.23	213.43	21	Research	Inflatable		Phocoena II-NOAA	Slow 0-2 knots	Inshore of Whales	Parallel	Behind Whales
140067	6670		GeoXH 2005	1	XH062208A.cor	2011-06-22	09:26:01	2011-06-22 09:26:00	Whale	87	48.6914	-123.245
139962		9295	GeoXH 2005	1	XH062208A.cor	2011-06-22	09:28:06	2011-06-22 09:28:00	Vessel	87	48.6996	-123.243	6671	2111.78	643.67	122	Private vessel	Medium Hard Bottom		SCAPA	Slow 0-2 knots	Inshore of Whales	In-Perpendicular	Front of Whales
139963		9296	GeoXH 2005	1	XH062208A.cor	2011-06-22	09:28:42	2011-06-22 09:28:00	Vessel	87	48.6923	-123.239	6671	2005.77	611.36	86	Private vessel				Medium 3-4 knot	Inshore of Whales	In-Perpendicular	Behind Whales
140068	6671		GeoXH 2005	1	XH062208A.cor	2011-06-22	09:30:08	2011-06-22 09:30:00	Whale	87	48.6943	-123.247
140069	6672		GeoXH 2005	2	XH062208A.cor	2011-06-22	09:31:09	2011-06-22 09:31:00	Whale	88	48.6953	-123.247
139966		9299	GeoXH 2005	1	XH062208A.cor	2011-06-22	09:31:19	2011-06-22 09:31:00	Vessel	88	48.6954	-123.246	6672	433.99	132.28	10	Private vessel	Medium Hard Bottom		SCAPA	Slow 0-2 knots	Inshore of Whales	Parallel	Side of Whales
139967		9300	GeoXH 2005	1	XH062208A.cor	2011-06-22	09:34:47	2011-06-22 09:34:00	Vessel	88	48.6974	-123.249	6673	588.75	179.45	85	Private vessel	Medium Hard Bottom		Catameran	Stationary	Offshore of Whales	Parallel	Behind Whales
139968		9301	GeoXH 2005	1	XH062208A.cor	2011-06-22	09:34:53	2011-06-22 09:34:00	Vessel	88	48.6971	-123.246	6673	1197.24	364.92	79	Research	Inflatable		Phocoena II-NOAA	Slow 0-2 knots	Inshore of Whales	Parallel	Behind Whales
139969		9302	GeoXH 2005	1	XH062208A.cor	2011-06-22	09:35:04	2011-06-22 09:35:00	Vessel	88	48.6981	-123.249	6673	411.29	125.36	68	Research	Small Hard Bottom		CWR	Slow 0-2 knots	Inshore of Whales	Parallel	Front of Whales
140072	6675		GeoXH 2005	1	XH062208A.cor	2011-06-22	09:40:19	2011-06-22 09:40:00	Whale	89	48.7018	-123.254
140073	6676		GeoXH 2005	1	XH062208A.cor	2011-06-22	09:43:39	2011-06-22 09:43:00	Whale	89	48.7037	-123.256
139975		9308	GeoXH 2005	2	XH062208A.cor	2011-06-22	09:43:46	2011-06-22 09:43:00	Vessel	89	48.7042	-123.255	6676	230.58	70.28	7	Research	Small Hard Bottom		CWR	Stationary	Inshore of Whales	Parallel	Front of Whales
140074	6677		GeoXH 2005	1	XH062208A.cor	2011-06-22	09:44:08	2011-06-22 09:44:00	Whale	89	48.704	-123.256
140079	6682		GeoXH 2005	2	XH062208A.cor	2011-06-22	09:53:39	2011-06-22 09:53:00	Whale	90	48.7108	-123.261
139981		9314	GeoXH 2005	1	XH062208A.cor	2011-06-22	09:53:51	2011-06-22 09:53:00	Vessel	90	48.7151	-123.261	6682	1560.2	475.55	12	Private vessel	Small Hard Bottom		SailMotoring83	Slow 0-2 knots	Inshore of Whales	In-Perpendicular	Front of Whales
140080	6683		GeoXH 2005	1	XH062208A.cor	2011-06-22	09:57:57	2011-06-22 09:57:00	Whale	90	48.7149	-123.262
139982		9315	GeoXH 2005	1	XH062208A.cor	2011-06-22	09:58:05	2011-06-22 09:58:00	Vessel	90	48.7145	-123.261	6683	268.18	81.74	8	Research	Inflatable		Phocoena II-NOAA	Slow 0-2 knots	Inshore of Whales	Parallel	Behind Whales
140081	6684		GeoXH 2005	1	XH062208A.cor	2011-06-22	09:58:14	2011-06-22 09:58:00	Whale	90	48.7152	-123.262
140083	6686		GeoXH 2005	1	XH062208A.cor	2011-06-22	09:59:37	2011-06-22 09:59:00	Whale	91	48.7166	-123.263
140084	6687		GeoXH 2005	2	XH062208A.cor	2011-06-22	10:04:05	2011-06-22 10:04:00	Whale	91	48.7206	-123.264
139984		9317	GeoXH 2005	1	XH062208A.cor	2011-06-22	10:04:13	2011-06-22 10:04:00	Vessel	91	48.7198	-123.262	6687	583.92	177.98	8	Research	Inflatable		Phocoena II-NOAA	Fast 5-6 knots	Inshore of Whales	Parallel	Behind Whales
140087	6690		GeoXH 2005	1	XH062208A.cor	2011-06-22	10:14:15	2011-06-22 10:14:00	Whale	92	48.7294	-123.269
139986		9319	GeoXH 2005	1	XH062208A.cor	2011-06-22	10:14:24	2011-06-22 10:14:00	Vessel	92	48.7288	-123.267	6690	498.88	152.06	9	Research	Inflatable		Phocoena II-NOAA	Fast 5-6 knots	Inshore of Whales	Parallel	Behind Whales
140093	6696		GeoXH 2005	1	XH062208A.cor	2011-06-22	10:52:56	2011-06-22 10:52:00	Whale	93	48.7582	-123.289
140003		9336	GeoXT 2005	2	XT062210A.cor	2011-06-22	10:53:14	2011-06-22 10:53:00	Vessel	93	48.7559	-123.29	6696	909.48	277.21	18	Research	Inflatable		Phocoena II-NOAA	Medium 3-4 knot	Offshore of Whales	Parallel	Side of Whales
140004		9337	GeoXT 2005	1	XT062210A.cor	2011-06-22	10:53:36	2011-06-22 10:53:00	Vessel	93	48.7476	-123.281	6696	4352.95	1326.78	40	Fishing-Comm	Large Hard Bottom		CommFish1	Stationary	Offshore of Whales	In-Perpendicular	Behind Whales
140005		9338	GeoXT 2005	1	XT062210A.cor	2011-06-22	10:53:59	2011-06-22 10:53:00	Vessel	93	48.7534	-123.291	6697	1936.09	590.12	27	Commercial WW	Small Hard Bottom		Pelagic	Stationary	Offshore of Whales	Out-Perpendicular	Behind Whales
140094	6697		GeoXH 2005	3	XH062208A.cor	2011-06-22	10:54:26	2011-06-22 10:54:00	Whale	93	48.7587	-123.29
140006		9339	GeoXT 2005	1	XT062210A.cor	2011-06-22	10:54:33	2011-06-22 10:54:00	Vessel	93	48.7498	-123.296	6697	3518.64	1072.48	7	Monitoring	Small Hard Bottom		Soundwatch	Stationary	Offshore of Whales	Parallel	Behind Whales
140007		9340	GeoXT 2005	2	XT062210A.cor	2011-06-22	10:55:08	2011-06-22 10:55:00	Vessel	93	48.7604	-123.305	6697	3582.25	1091.87	42	Commercial WW	Large Hard Bottom		Ocean Magic	Stationary	Offshore of Whales	Out-Perpendicular	Front of Whales
140097	6700		GeoXH 2005	1	XH062208A.cor	2011-06-22	11:03:49	2011-06-22 11:03:00	Whale	94	48.7612	-123.299
140013		9346	GeoXT 2005	1	XT062210A.cor	2011-06-22	11:04:05	2011-06-22 11:04:00	Vessel	94	48.7595	-123.299	6700	625.33	190.6	16	Research	Inflatable		Phocoena II-NOAA	Slow 0-2 knots	Offshore of Whales	Parallel	Side of Whales
140014		9347	GeoXT 2005	1	XT062210A.cor	2011-06-22	11:04:28	2011-06-22 11:04:00	Vessel	94	48.752	-123.292	6700	3755.18	1144.58	39	Private vessel	Medium Hard Bottom	Pleasure-sail		Medium 3-4 knot	Offshore of Whales	In-Perpendicular	Behind Whales
140015		9348	GeoXT 2005	1	XT062210A.cor	2011-06-22	11:04:58	2011-06-22 11:04:00	Vessel	94	48.7617	-123.306	6700	1789.57	545.46	69	Commercial WW	Large Hard Bottom		Ocean Magic	Slow 0-2 knots	Offshore of Whales	Out-Perpendicular	Front of Whales
140016		9349	GeoXT 2005	1	XT062210A.cor	2011-06-22	11:05:40	2011-06-22 11:05:00	Vessel	94	48.7631	-123.311	6701	2313.71	705.22	74	Commercial WW	Large Hard Bottom		Explorathor	Stationary	Offshore of Whales	Out-Perpendicular	Front of Whales
140017		9350	GeoXT 2005	1	XT062210A.cor	2011-06-22	11:06:05	2011-06-22 11:06:00	Vessel	94	48.7611	-123.312	6701	2411.71	735.09	49	Monitoring	Small Hard Bottom		Soundwatch	Medium 3-4 knot	Offshore of Whales	Out-Perpendicular	Front of Whales
140098	6701		GeoXH 2005	1	XH062208A.cor	2011-06-22	11:06:54	2011-06-22 11:06:00	Whale	94	48.7624	-123.302
140099	6702		GeoXH 2005	1	XH062208A.cor	2011-06-22	11:07:35	2011-06-22 11:07:00	Whale	94	48.7626	-123.303
140101	6704		GeoXH 2005	1	XH062208A.cor	2011-06-22	11:15:52	2011-06-22 11:15:00	Whale	95	48.7668	-123.311
140022		9355	GeoXT 2005	1	XT062210A.cor	2011-06-22	11:16:01	2011-06-22 11:16:00	Vessel	95	48.7717	-123.322	6704	3189.11	972.04	9	Commercial WW	Large Hard Bottom		Explorathor	Stationary	Offshore of Whales	Out-Perpendicular	Front of Whales
140023		9356	GeoXT 2005	1	XT062210A.cor	2011-06-22	11:16:20	2011-06-22 11:16:00	Vessel	95	48.7642	-123.313	6704	1057.32	322.27	28	Commercial WW	Large Hard Bottom		Ocean Magic	Fast 5-6 knots	Offshore of Whales	Parallel	Side of Whales
140024		9357	GeoXT 2005	2	XT062210A.cor	2011-06-22	11:17:03	2011-06-22 11:17:00	Vessel	95	48.7653	-123.313	6704	700.56	213.53	71	Research	Inflatable		Phocoena II-NOAA	Slow 0-2 knots	Offshore of Whales	Parallel	Side of Whales
140025		9358	GeoXT 2005	1	XT062210A.cor	2011-06-22	11:18:00	2011-06-22 11:18:00	Vessel	95	48.7615	-123.308	6705	2862.73	872.56	54	Private vessel			WhiteSail1	Medium 3-4 knot	Offshore of Whales	In-Perpendicular	Behind Whales
140102	6705		GeoXH 2005	2	XH062208A.cor	2011-06-22	11:18:54	2011-06-22 11:18:00	Whale	95	48.7685	-123.313
140108	6711		GeoXT 2005	1	XT062210A.cor	2011-06-22	11:26:05	2011-06-22 11:26:00	Whale	96	48.7728	-123.319
140028		9361	GeoXT 2005	1	XT062210A.cor	2011-06-22	11:26:30	2011-06-22 11:26:00	Vessel	96	48.7715	-123.32	6711	642.85	195.94	25	Research	Inflatable		Phocoena II-NOAA	Medium 3-4 knot	Offshore of Whales	Parallel	Side of Whales
139993		9326	GeoXH 2005	1	XH062208A.cor	2011-06-22	11:27:01	2011-06-22 11:27:00	Vessel	96	48.7738	-123.322	6711	814.34	248.21	56	Commercial WW	Large Hard Bottom		Explorathor Express	Stationary	Offshore of Whales	Out-Perpendicular	Front of Whales
140029		9362	GeoXT 2005	1	XT062210A.cor	2011-06-22	11:27:03	2011-06-22 11:27:00	Vessel	96	48.7684	-123.317	6711	1694.75	516.56	58	Commercial WW	Medium Hard Bottom		Orca Spirit	Fast 5-6 knots	Offshore of Whales	In-Perpendicular	Side of Whales
140030		9363	GeoXT 2005	1	XT062210A.cor	2011-06-22	11:27:24	2011-06-22 11:27:00	Vessel	96	48.7679	-123.317	6711	1860.86	567.19	79	Commercial WW	Small Hard Bottom		Alpine II	Fast 5-6 knots	Offshore of Whales	In-Perpendicular	Behind Whales
139994		9327	GeoXH 2005	1	XH062208A.cor	2011-06-22	11:27:37	2011-06-22 11:27:00	Vessel	96	48.7735	-123.327	6711	1938.16	590.75	92	Commercial WW	Small Hard Bottom		Island Dream	Fast 5-6 knots	Offshore of Whales	Parallel	Side of Whales
140031		9364	GeoXT 2005	1	XT062210A.cor	2011-06-22	11:27:44	2011-06-22 11:27:00	Vessel	96	48.7675	-123.317	6711	1978.97	603.19	99	Private vessel			WhiteSail1	Medium 3-4 knot	Offshore of Whales	In-Perpendicular	Behind Whales
140032		9365	GeoXT 2005	1	XT062210A.cor	2011-06-22	11:28:07	2011-06-22 11:28:00	Vessel	96	48.7642	-123.315	6707	4293.73	1308.73	114	Private vessel	Large Hard Bottom		Yellow Dinghy	Medium 3-4 knot	Offshore of Whales	In-Perpendicular	Behind Whales
140033		9366	GeoXT 2005	1	XT062210A.cor	2011-06-22	11:28:36	2011-06-22 11:28:00	Vessel	96	48.7694	-123.319	6707	2204.63	671.97	85	Commercial WW	Inflatable		Birds of a Feather	Fast 5-6 knots	Offshore of Whales	In-Perpendicular	Behind Whales
140035		9368	GeoXT 2005	1	XT062210A.cor	2011-06-22	11:29:57	2011-06-22 11:29:00	Vessel	96	48.7766	-123.327	6707	1574.48	479.9	4	Commercial WW	Inflatable		Golden Eye	Stationary	Offshore of Whales	Out-Perpendicular	Front of Whales
140104	6707		GeoXH 2005	1	XH062208A.cor	2011-06-22	11:30:01	2011-06-22 11:30:00	Whale	96	48.7753	-123.321
139927	6579		GeoXH 2005	1	XH062413A.cor	2011-06-24	13:56:17	2011-06-24 13:56:00	Whale	97	48.5214	-122.738
139926	6580		GeoXH 2005	1	XH062413A.cor	2011-06-24	13:57:05	2011-06-24 13:57:00	Whale	97	48.5209	-122.738
139825		9140	GeoXT 2005	2	XT062413A.cor	2011-06-24	13:57:24	2011-06-24 13:57:00	Vessel	97	48.5207	-122.739	6580	218.18	66.5	19	Research	Inflatable		Phocoena II-NOAA	Fast 5-6 knots	Offshore of Whales	Parallel	Side of Whales
139848		9117	GeoXH 2005	1	XH062413A.cor	2011-06-24	13:57:28	2011-06-24 13:57:00	Vessel	97	48.5196	-122.744	6580	1512.34	460.96	23	Commercial WW	Medium Hard Bottom		Orcas Express	Stationary	Offshore of Whales	Parallel	Side of Whales
139824		9141	GeoXT 2005	2	XT062413A.cor	2011-06-24	14:00:19	2011-06-24 14:00:00	Vessel	97	48.5251	-122.733	6581	3281.96	1000.34	116	Commercial WW	Medium Hard Bottom		Orca Maru	Fast 5-6 knots	Offshore of Whales	In-Perpendicular	Behind Whales
139891	6615		GeoXH 2005	1	XH062413A.cor	2011-06-24	16:29:59	2011-06-24 16:29:00	Whale	98	48.4106	-122.857
139743		9222	GeoXT 2005	2	XT062413A.cor	2011-06-24	16:30:19	2011-06-24 16:30:00	Vessel	98	48.4081	-122.858	6615	935.1	285.02	20	Private vessel	Medium Hard Bottom		Yacht	Stationary	Offshore of Whales	Out-Perpendicular	Side of Whales
139742		9223	GeoXT 2005	2	XT062413A.cor	2011-06-24	16:30:52	2011-06-24 16:30:00	Vessel	98	48.4111	-122.86	6615	539.01	164.29	53	Research	Inflatable		Phocoena II-NOAA	Medium 3-4 knot	Inshore of Whales	Out-Perpendicular	Front of Whales
139741		9224	GeoXT 2005	1	XT062413A.cor	2011-06-24	16:31:22	2011-06-24 16:31:00	Vessel	98	48.4153	-122.858	6615	1748.16	532.84	83	Private vessel	Small Hard Bottom		Topper	Fast 5-6 knots	Inshore of Whales	Parallel	Side of Whales
139740		9225	GeoXT 2005	2	XT062413A.cor	2011-06-24	16:31:54	2011-06-24 16:31:00	Vessel	98	48.4126	-122.859	6615	791.44	241.23	115	Commercial WW	Large Hard Bottom		Explorathor Express	Stationary	Inshore of Whales	Parallel	Behind Whales
139739		9226	GeoXT 2005	2	XT062413A.cor	2011-06-24	16:33:03	2011-06-24 16:33:00	Vessel	98	48.4103	-122.855	6616	2293.67	699.11	105	Monitoring	Small Hard Bottom		Soundwatch	Medium 3-4 knot	Offshore of Whales	In-Perpendicular	Behind Whales
139890	6616		GeoXH 2005	1	XH062413A.cor	2011-06-24	16:34:48	2011-06-24 16:34:00	Whale	98	48.4104	-122.864
139885	6621		GeoXH 2005	4	XH062413A.cor	2011-06-24	16:49:24	2011-06-24 16:49:00	Whale	99	48.4074	-122.887
139722		9243	GeoXT 2005	2	XT062413A.cor	2011-06-24	16:51:39	2011-06-24 16:51:00	Vessel	99	48.4039	-122.887	6621	1261.65	384.55	135	Private vessel	Medium Hard Bottom		Yacht	Stationary	Offshore of Whales	Out-Perpendicular	Behind Whales
139721		9244	GeoXT 2005	2	XT062413A.cor	2011-06-24	16:53:18	2011-06-24 16:53:00	Vessel	99	48.4137	-122.888	6621	2342.98	714.14	234	Private vessel	Small Hard Bottom		Topper	Stationary	Inshore of Whales	Out-Perpendicular	Side of Whales
139858	6648		GeoXT 2005	1	XT062413A.cor	2011-06-24	16:58:15	2011-06-24 16:58:00	Whale	100	48.4073	-122.898
139716		9249	GeoXT 2005	1	XT062413A.cor	2011-06-24	16:59:04	2011-06-24 16:59:00	Vessel	100	48.4084	-122.899	6648	433.92	132.26	49	Research	Inflatable		Phocoena II-NOAA	Fast 5-6 knots	Inshore of Whales	Parallel	Side of Whales
139715		9250	GeoXT 2005	1	XT062413A.cor	2011-06-24	16:59:25	2011-06-24 16:59:00	Vessel	100	48.4103	-122.901	6648	1250.07	381.02	70	Commercial WW	Small-Medium Hard Bottom		Goldwing	Slow 0-2 knots	Inshore of Whales	Parallel	Side of Whales
139865	6641		GeoXH 2005	3	XH062413A.cor	2011-06-24	18:01:05	2011-06-24 18:01:00	Whale	101	48.43	-122.989
139834		9131	GeoXH 2005	1	XH062413A.cor	2011-06-24	18:01:21	2011-06-24 18:01:00	Vessel	101	48.4373	-122.986	6641	2754.3	839.51	16	Commercial WW	Large Hard Bottom		Sea Lion	Fast 5-6 knots	Inshore of Whales	Parallel	Side of Whales
150977	14122		GeoXH 2005	1	XH090610B.	2012-09-06	11:07:27	2012-09-06 11:07:27	Vessel	102	48.4516	-123.034	9705	44.19	13.47		Research	Inflatable		Phocoena	Slow	Offshore of Whales	Parallel	Behind Whales
150833	14266		GeoXH 2005	1	XH090610B.	2012-09-06	11:07:47	2012-09-06 11:07:47	Vessel	102	48.4518	-123.03	9705	814.01	248.11		Private	Medium Hard Bottom	Pleasure-motor	Fishing	Slow	Inshore of Whales	Parallel	Front of Whales
150819	14280		GeoXH 2005	1	XH090610B.	2012-09-06	11:07:58	2012-09-06 11:07:58	Vessel	102	48.4522	-123.03	9706	896.23	273.17		Private	Small Hard Bottom	Pleasure-motor	Fishing	Slow	Inshore of Whales	Parallel	Front of Whales
150832	14267		GeoXH 2005	1	XH090610B.	2012-09-06	11:08:08	2012-09-06 11:08:08	Vessel	102	48.4554	-123.03	9706	1776.05	541.34		Private	Small Hard Bottom	Pleasure-motor	Fishing	Slow	Inshore of Whales	Parallel	Behind Whales
150831	14268		GeoXH 2005	1	XH090610B.	2012-09-06	11:08:18	2012-09-06 11:08:18	Vessel	102	48.4542	-123.033	9706	1170.44	356.75		Private	Small Hard Bottom	Pleasure-motor	Fishing	Slow	Inshore of Whales	Parallel	Behind Whales
150826	14273		GeoXH 2005	1	XH090610B.	2012-09-06	11:39:52	2012-09-06 11:39:52	Vessel	103	48.4539	-123.047	9713	1622.41	494.51		Private	Small Hard Bottom	Pleasure-motor		Slow	Offshore of Whales	Parallel	Behind Whales
151040	14059		GeoXT 2005	2	XT090611D.	2012-09-06	11:41:09	2012-09-06 11:41:09	Vessel	103	48.4564	-123.047	9713	765.68	233.38		Research	Inflatable		Phocoena	Slow	Offshore of Whales	Parallel	Behind Whales
150974	14125		GeoXH 2005	2	XH090610B.	2012-09-06	11:57:24	2012-09-06 11:57:24	Vessel	104	48.4593	-123.052	9715	883.43	269.27		Research	Inflatable		Phocoena	Stationary	Offshore of Whales	Parallel	Side of Whales
151036	14063		GeoXT 2005	2	XT090611D.	2012-09-06	12:13:25	2012-09-06 12:13:25	Vessel	105	48.468	-123.07	9529	481.66	146.81		Research	Inflatable		Phocoena	Medium	Offshore of Whales	Parallel	Side of Whales
151028	14071		GeoXH 2005	1	XH090612B.	2012-09-06	12:20:34	2012-09-06 12:20:34	Vessel	106	48.4711	-123.076	9530	509.61	155.33		Research	Inflatable		Phocoena	Slow	Offshore of Whales	Parallel	Side of Whales
150860	14239		GeoXT 2005	2	XT090611D.	2012-09-06	12:21:31	2012-09-06 12:21:31	Vessel	106	48.4683	-123.082	9531	2161.02	658.68		Private	Small Hard Bottom	Pleasure-sail	Radar One	Very Fast	Offshore of Whales	Parallel	Side of Whales
150859	14240		GeoXT 2005	3	XT090611D.	2012-09-06	12:22:51	2012-09-06 12:22:51	Vessel	106	48.4674	-123.087	9532	2909.32	886.76		Private	Small Hard Bottom	Pleasure-sail	Sail One	Slow	Offshore of Whales	Parallel	Side of Whales
150821	14278		GeoXT 2005	2	XT090611D.	2012-09-06	12:23:28	2012-09-06 12:23:28	Vessel	106	48.4691	-123.082	9532	1419.65	432.71		Research	Small Hard Bottom		Orca	Very Fast	Offshore of Whales	Parallel	Side of Whales
151031	14068		GeoXT 2005	2	XT090611D.	2012-09-06	12:50:25	2012-09-06 12:50:25	Vessel	107	48.4759	-123.088	9556	490.98	149.65		Research	Inflatable		Phocoena	Slow	Offshore of Whales	In-Perpendicular	Side of Whales
150856	14243		GeoXT 2005	2	XT090611D.	2012-09-06	12:56:55	2012-09-06 12:56:55	Vessel	108	48.4766	-123.091	9562	511.84	156.01		Research	Inflatable		Phocoena	Slow	Offshore of Whales	Parallel	Behind Whales
151071	14028		GeoXT 2005	2	XT090613A.	2012-09-06	13:21:53	2012-09-06 13:21:53	Vessel	109	48.4798	-123.098	9579	353.77	107.83		Research	Inflatable		Phocoena	Slow	Offshore of Whales	In-Perpendicular	Behind Whales
150851	14248		GeoXH 2005	1	XH090612B.	2012-09-06	13:21:57	2012-09-06 13:21:57	Vessel	109	48.4801	-123.095	9579	386.94	117.94		Private	Medium Hard Bottom	Pleasure-sail	BlueHulled	Slow	Inshore of Whales	Out-Perpendicular	Side of Whales
150959	14140		GeoXT 2005	2	XT090613A.	2012-09-06	13:22:40	2012-09-06 13:22:40	Vessel	109	48.4802	-123.095	9579	450.3	137.25		Private	Medium Hard Bottom	Pleasure-sail	BlueHulled	Stationary	Inshore of Whales	Out-Perpendicular	Front of Whales
150958	14141		GeoXT 2005	2	XT090613A.	2012-09-06	13:23:11	2012-09-06 13:23:11	Vessel	109	48.4754	-123.085	9579	3266.83	995.73		Private	Small Hard Bottom	Pleasure-sail	Bright White	Slow	Offshore of Whales	Out-Perpendicular	Front of Whales
151153	13946		GeoXT 2005	1	XT090613A.	2012-09-06	13:24:04	2012-09-06 13:24:04	Vessel	109	48.4752	-123.083	9579	3676.87	1120.71		Commercial WW	Large Hard Bottom		Island Explorer III	Stationary	Offshore of Whales	Out-Perpendicular	Front of Whales
150957	14142		GeoXT 2005	2	XT090613A.	2012-09-06	13:24:43	2012-09-06 13:24:43	Vessel	109	48.4722	-123.081	9580	4845.54	1476.92		Private	Large Hard Bottom	Pleasure-motor	Blue	Stationary	Offshore of Whales	In-Perpendicular	Side of Whales
151068	14031		GeoXT 2005	2	XT090613A.	2012-09-06	13:39:05	2012-09-06 13:39:05	Vessel	110	48.4807	-123.097	9594	789.47	240.63		Research	Inflatable		Phocoena	Slow	Offshore of Whales	Parallel	Behind Whales
150953	14147		GeoXT 2005	2	XT090613A.	2012-09-06	13:39:24	2012-09-06 13:39:24	Vessel	110	48.4792	-123.092	9595	2182.09	665.1		Private	Medium Hard Bottom	Pleasure-sail	BlueHulled	Stationary	Offshore of Whales	Out-Perpendicular	Behind Whales
151143	13956		GeoXT 2005	2	XT090613A.	2012-09-06	14:33:00	2012-09-06 14:33:00	Vessel	111	48.4836	-123.127	9619	3241.77	988.09		Commercial WW	Small Hard Bottom		Peregrine	Stationary	Offshore of Whales	In-Perpendicular	Behind Whales
150904	14195		GeoXT 2005	2	XT090613A.	2012-09-06	14:33:20	2012-09-06 14:33:20	Vessel	111	48.4847	-123.129	9619	2790.58	850.57		Research	Small Hard Bottom		Sachi	Stationary	Offshore of Whales	Perpendicular	Behind Whales
150903	14196		GeoXT 2005	2	XT090613A.	2012-09-06	14:33:45	2012-09-06 14:33:45	Vessel	111	48.491	-123.133	9619	931.04	283.78		Research	Small Hard Bottom		Orca	Slow	Offshore of Whales	Parallel	Side of Whales
150902	14197		GeoXT 2005	2	XT090613A.	2012-09-06	14:34:17	2012-09-06 14:34:17	Vessel	111	48.4993	-123.138	9619	3370.77	1027.41		Private	Small Hard Bottom	Pleasure-sail	Radar	Slow	In Path of Whales	Perpendicular	Front of Whales
151059	14040		GeoXT 2005	1	XT090613A.	2012-09-06	14:36:26	2012-09-06 14:36:26	Vessel	111	48.491	-123.131	9620	703.08	214.3		Research	Inflatable		Phocoena	Slow	Offshore of Whales	Parallel	Side of Whales
150901	14198		GeoXT 2005	2	XT090613A.	2012-09-06	14:37:05	2012-09-06 14:37:05	Vessel	111	48.4867	-123.121	9621	2534.65	772.56		Private	Medium Hard Bottom	Pleasure-motor	Pointy Blue	Stationary	Offshore of Whales	Out-Perpendicular	Behind Whales
150900	14199		GeoXT 2005	2	XT090613A.	2012-09-06	14:37:39	2012-09-06 14:37:39	Vessel	111	48.4884	-123.131	9621	1314.21	400.57		Private	Large Hard Bottom	Pleasure-motor	Blue	Medium	Offshore of Whales	Parallel	Side of Whales
151135	13964		GeoXT 2005	2	XT090613A.	2012-09-06	14:58:30	2012-09-06 14:58:30	Vessel	112	48.4723	-123.079	9627	3601.77	1097.82		Commercial WW	Large Hard Bottom		Sea Lion	Stationary	In Path of Whales	Perpendicular	Front of Whales
150841	14258		GeoXH 2005	2	XH090612B.	2012-09-06	15:01:37	2012-09-06 15:01:37	Vessel	112	48.4744	-123.088	9628	281.69	85.86		Research	Small Hard Bottom		Sachi	Stationary	Offshore of Whales	Parallel	Behind Whales
150998	14101		GeoXH 2005	2	XH090612B.	2012-09-06	15:01:46	2012-09-06 15:01:46	Vessel	112	48.4742	-123.089	9628	415.98	126.79		Research	Inflatable		Phocoena	Stationary	Offshore of Whales	Parallel	Behind Whales
150840	14259		GeoXH 2005	2	XH090612B.	2012-09-06	15:02:07	2012-09-06 15:02:07	Vessel	112	48.4725	-123.087	9628	803.15	244.8		Private	Small Hard Bottom	Pleasure-motor	NewPriv2	Fast	Offshore of Whales	Parallel	Side of Whales
150838	14261		GeoXH 2005	1	XH090612B.	2012-09-06	15:06:15	2012-09-06 15:06:15	Vessel	113	48.4726	-123.077	9630	766.04	233.49		Research	Small Hard Bottom		Sachi	Fast	Inshore of Whales	Parallel	Side of Whales
150997	14102		GeoXH 2005	1	XH090612B.	2012-09-06	15:06:23	2012-09-06 15:06:23	Vessel	113	48.4711	-123.082	9630	623.26	189.97		Research	Inflatable		Phocoena	Slow	Offshore of Whales	Parallel	Side of Whales
151053	14046		GeoXT 2005	2	XT090613A.	2012-09-06	15:22:41	2012-09-06 15:22:41	Vessel	114	48.4668	-123.07	9643	769.55	234.56		Research	Inflatable		Phocoena	Slow	Inshore of Whales	In-Perpendicular	Front of Whales
150880	14219		GeoXT 2005	2	XT090613A.	2012-09-06	15:23:15	2012-09-06 15:23:15	Vessel	114	48.4676	-123.065	9643	1332.78	406.23		Private	Medium Hard Bottom	Pleasure-motor	Dingy on Back	Stationary	Inshore of Whales	In-Perpendicular	Side of Whales
151115	13984		GeoXT 2005	2	XT090613A.	2012-09-06	15:23:38	2012-09-06 15:23:38	Vessel	114	48.4657	-123.068	9643	329.69	100.49		Commercial WW	Small Hard Bottom		Soulmate	Stationary	Inshore of Whales	Parallel	Side of Whales
151114	13985		GeoXT 2005	2	XT090613A.	2012-09-06	15:24:12	2012-09-06 15:24:12	Vessel	114	48.4597	-123.07	9643	1897.05	578.22		Commercial WW	Medium Hard Bottom		Western Prince	Stationary	Offshore of Whales	Parallel	Side of Whales
151113	13986		GeoXT 2005	2	XT090613A.	2012-09-06	15:24:40	2012-09-06 15:24:40	Vessel	114	48.4613	-123.073	9643	1623.75	494.92		Commercial WW	Medium Hard Bottom		Squito	Stationary	Offshore of Whales	In-Perpendicular	Side of Whales
151112	13987		GeoXT 2005	2	XT090613A.	2012-09-06	15:25:03	2012-09-06 15:25:03	Vessel	114	48.4629	-123.072	9644	1138.68	347.07		Commercial WW	Small Hard Bottom		Pelagic	Stationary	Offshore of Whales	In-Perpendicular	Side of Whales
151111	13988		GeoXT 2005	2	XT090613A.	2012-09-06	15:25:25	2012-09-06 15:25:25	Vessel	114	48.4646	-123.074	9644	1454.1	443.21		Commercial WW	Large Hard Bottom		Sea Lion	Stationary	Offshore of Whales	Parallel	Side of Whales
150879	14220		GeoXT 2005	2	XT090613A.	2012-09-06	15:25:49	2012-09-06 15:25:49	Vessel	114	48.4669	-123.077	9644	2311.02	704.4		Private	Medium Hard Bottom	Pleasure-motor	Pointy Blue	Stationary	Offshore of Whales	In-Perpendicular	Behind Whales
151110	13989		GeoXT 2005	2	XT090613A.	2012-09-06	15:26:16	2012-09-06 15:26:16	Vessel	114	48.4674	-123.076	9644	2205.77	672.32		Commercial WW	Small Hard Bottom		Peregrine	Slow	Offshore of Whales	Perpendicular	Behind Whales
151109	13990		GeoXT 2005	1	XT090613A.	2012-09-06	15:26:38	2012-09-06 15:26:38	Vessel	114	48.4677	-123.071	9644	1338.52	407.98		Commercial WW	Large Hard Bottom		Odyssey	Stationary	In Path of Whales	Out-Perpendicular	Behind Whales
151108	13991		GeoXT 2005	2	XT090613A.	2012-09-06	15:27:06	2012-09-06 15:27:06	Vessel	114	48.4685	-123.072	9644	1692.22	515.79		Commercial WW	Small Hard Bottom		Sea King	Stationary	In Path of Whales	Out-Perpendicular	Behind Whales
151052	14047		GeoXT 2005	2	XT090613A.	2012-09-06	15:28:43	2012-09-06 15:28:43	Vessel	115	48.4651	-123.067	9645	295.14	89.96		Research	Inflatable		Phocoena	Slow	Inshore of Whales	Parallel	Side of Whales
151083	14016		GeoXH 2005	1	XH090612B.	2012-09-06	15:28:50	2012-09-06 15:28:50	Vessel	115	48.4585	-123.074	9645	2707.12	825.13		Commercial WW	Small Hard Bottom		Pelagic	Fast	Offshore of Whales	Out-Perpendicular	Front of Whales
151107	13992		GeoXT 2005	2	XT090613A.	2012-09-06	15:29:15	2012-09-06 15:29:15	Vessel	115	48.4584	-123.068	9646	2034.61	620.15		Commercial WW	Medium Hard Bottom		Western Prince	Stationary	Offshore of Whales	Parallel	Side of Whales
151106	13993		GeoXT 2005	2	XT090613A.	2012-09-06	15:29:50	2012-09-06 15:29:50	Vessel	115	48.4613	-123.07	9646	1268.27	386.57		Commercial WW	Medium Hard Bottom		Squito	Slow	Offshore of Whales	Parallel	Side of Whales
150837	14262		GeoXH 2005	2	XH090612B.	2012-09-06	15:30:00	2012-09-06 15:30:00	Vessel	115	48.4624	-123.062	9646	1269.46	386.93		Research	Small Hard Bottom		Sachi	Medium	In Path of Whales	In-Perpendicular	Front of Whales
151105	13994		GeoXT 2005	2	XT090613A.	2012-09-06	15:30:12	2012-09-06 15:30:12	Vessel	115	48.4649	-123.07	9647	947.74	288.87		Commercial WW	Large Hard Bottom		Sea Lion	Stationary	In Path of Whales	Perpendicular	Behind Whales
150878	14221		GeoXT 2005	2	XT090613A.	2012-09-06	15:30:44	2012-09-06 15:30:44	Vessel	115	48.4662	-123.075	9648	2271.75	692.43		Private	Medium Hard Bottom	Pleasure-motor	Pointy Blue	Stationary	In Path of Whales	In-Perpendicular	Behind Whales
151104	13995		GeoXT 2005	2	XT090613A.	2012-09-06	15:31:34	2012-09-06 15:31:34	Vessel	115	48.465	-123.067	9649	619.03	188.68		Commercial WW	Small Hard Bottom		Soulmate	Stationary	Inshore of Whales	Out-Perpendicular	Behind Whales
151103	13996		GeoXT 2005	2	XT090613A.	2012-09-06	15:31:54	2012-09-06 15:31:54	Vessel	115	48.4679	-123.071	9649	2016.47	614.62		Commercial WW	Large Hard Bottom		Odyssey	Stationary	Inshore of Whales	Out-Perpendicular	Behind Whales
151102	13997		GeoXT 2005	2	XT090613A.	2012-09-06	15:32:14	2012-09-06 15:32:14	Vessel	115	48.4689	-123.071	9650	2507.71	764.35		Commercial WW	Small Hard Bottom		Sea King	Stationary	Inshore of Whales	In-Perpendicular	Behind Whales
150877	14222		GeoXT 2005	2	XT090613A.	2012-09-06	15:32:36	2012-09-06 15:32:36	Vessel	115	48.4673	-123.064	9651	1625.13	495.34		Private	Medium Hard Bottom	Pleasure-motor	Dingy on Back	Stationary	Inshore of Whales	In-Perpendicular	Behind Whales
150995	14104		GeoXH 2005	1	XH090612B.	2012-09-06	15:46:35	2012-09-06 15:46:35	Vessel	116	48.4607	-123.056	9656	496.56	151.35		Research	Inflatable		Phocoena	Stationary	Inshore of Whales	In-Perpendicular	Behind Whales
151046	14053		GeoXT 2005	2	XT090613A.	2012-09-06	16:15:26	2012-09-06 16:15:26	Vessel	117	48.4456	-123.021	9664	101.54	30.95		Research	Inflatable		Phocoena	Slow	Offshore of Whales	Parallel	Side of Whales
150823	14276		GeoXT 2005	2	XT090613A.	2012-09-06	16:15:52	2012-09-06 16:15:52	Vessel	117	48.4407	-123.021	9665	1707.55	520.46		Commercial Fishing	Comm Fishing		Com Fish 1	Medium	Offshore of Whales	Parallel	Side of Whales
150866	14233		GeoXT 2005	2	XT090613A.	2012-09-06	16:16:33	2012-09-06 16:16:33	Vessel	117	48.4464	-123.028	9666	2199.38	670.37		Private	Medium Hard Bottom	Pleasure-motor	Pointy Blue	Slow	Offshore of Whales	In-Perpendicular	Behind Whales
151043	14056		GeoXT 2005	1	XT090613A.	2012-09-06	16:31:24	2012-09-06 16:31:24	Vessel	118	48.4367	-123.014	9678	348.88	106.34		Research	Inflatable		Phocoena	Slow	Offshore of Whales	In-Perpendicular	Behind Whales
150864	14235		GeoXT 2005	2	XT090613A.	2012-09-06	16:31:59	2012-09-06 16:31:59	Vessel	118	48.4383	-123.017	9679	1086.32	331.11		Private	Large Hard Bottom	Pleasure-motor	Blue	Fast	Offshore of Whales	Parallel	Side of Whales
150991	14108		GeoXH 2005	1	XH090612B.	2012-09-06	16:42:31	2012-09-06 16:42:31	Vessel	119	48.4419	-123.022	9688	165.09	50.32		Research	Inflatable		Phocoena	Slow	Inshore of Whales	Parallel	Side of Whales
150988	14111		GeoXH 2005	2	XH090612B.	2012-09-06	16:46:23	2012-09-06 16:46:23	Vessel	120	48.4438	-123.026	9691	327.66	99.87		Research	Inflatable		Phocoena	Medium	Inshore of Whales	Parallel	Side of Whales
150985	14114		GeoXH 2005	1	XH090612B.	2012-09-06	16:54:22	2012-09-06 16:54:22	Vessel	121	48.447	-123.035	9695	137.43	41.89		Research	Inflatable		Phocoena	Medium	Offshore of Whales	Parallel	Side of Whales
145476	11273		GeoXH 2005	1	XH090711Bx	2012-09-07	11:56:09	2012-09-07 11:56:09	Vessel	122	48.2474	-123.302	8068	174.67	53.24		Research	Inflatable		Phocoena	Medium	Offshore of Whales	Parallel	Side of Whales
145487	11284		GeoXH 2005	2	XH090712C.	2012-09-07	12:38:17	2012-09-07 12:38:17	Vessel	123	48.2261	-123.348	8083	182.61	55.66		Research	Inflatable		Phocoena	Medium	Offshore of Whales	Parallel	Side of Whales
146871	11757		GeoXH 2005	2	XH091010Ax	2012-09-10	10:58:12	2012-09-10 10:58:12	Vessel	124	48.6585	-123.213	8252	2040.06	621.81		Private	Small Hard Bottom	Pleasure-sail	Chinook	Stationary	Offshore of Whales	Parallel	Front of Whales
146983	11645		GeoXH 2005	1	XH091010Ax	2012-09-10	10:58:15	2012-09-10 10:58:15	Vessel	124	48.6535	-123.209	8252	741.44	225.99		Research	Inflatable		Phocoena	Slow	Inshore of Whales	Parallel	Front of Whales
146870	11758		GeoXH 2005	1	XH091010Ax	2012-09-10	10:58:25	2012-09-10 10:58:25	Vessel	124	48.6553	-123.217	8252	1516.11	462.11		Private	Small Hard Bottom	Pleasure-Sail	BlueSailCover	Slow	Offshore of Whales	Parallel	Front of Whales
147065	11563		GeoXH 2005	1	XH091010Ax	2012-09-10	11:00:31	2012-09-10 11:00:31	Vessel	124	48.6483	-123.217	8253	2658.5	810.31		Commercial WW	Medium Hard Bottom		King Salmon	Fast	Offshore of Whales	In-Perpendicular	Behind Whales
147063	11565		GeoXH 2005	3	XH091010Ax	2012-09-10	11:06:37	2012-09-10 11:06:37	Vessel	125	48.6593	-123.219	8255	1305.58	397.94		Commercial WW	Medium Hard Bottom		King Salmon	Slow	Offshore of Whales	Parallel	Side of Whales
146981	11647		GeoXH 2005	1	XH091010Ax	2012-09-10	11:07:00	2012-09-10 11:07:00	Vessel	125	48.6618	-123.214	8255	524.28	159.8		Research	Inflatable		Phocoena	Slow	In Path of Whales	Parallel	Behind Whales
146867	11761		GeoXH 2005	1	XH091010Ax	2012-09-10	11:07:12	2012-09-10 11:07:12	Vessel	125	48.6575	-123.216	8255	1880.09	573.05		Private	Small Hard Bottom	Pleasure-sail	Chinook	Slow	Offshore of Whales	In-Perpendicular	Behind Whales
146866	11762		GeoXH 2005	1	XH091010Ax	2012-09-10	11:07:26	2012-09-10 11:07:26	Vessel	125	48.662	-123.214	8255	552.66	168.45		Private	Small Hard Bottom	Pleasure-Sail	BlueSailCover	Slow	Inshore of Whales	Parallel	Behind Whales
146865	11763		GeoXH 2005	1	XH091010Ax	2012-09-10	11:08:41	2012-09-10 11:08:41	Vessel	125	48.6638	-123.223	8255	1765.32	538.07		Private	Medium Hard Bottom	Pleasure-motor	NewBoat1	Very Fast	Offshore of Whales	Parallel	Side of Whales
146980	11648		GeoXH 2005	1	XH091010Ax	2012-09-10	11:12:37	2012-09-10 11:12:37	Vessel	126	48.6668	-123.223	8256	1191.21	363.08		Research	Inflatable		Phocoena	Slow	Offshore of Whales	Parallel	Side of Whales
147061	11567		GeoXH 2005	2	XH091010Ax	2012-09-10	11:12:48	2012-09-10 11:12:48	Vessel	126	48.6696	-123.227	8256	1650.46	503.06		Commercial WW	Medium Hard Bottom		King Salmon	Stationary	Offshore of Whales	Parallel	Front of Whales
146864	11764		GeoXH 2005	2	XH091010Ax	2012-09-10	11:13:02	2012-09-10 11:13:02	Vessel	126	48.6613	-123.215	8256	3253.61	991.7		Private	Small Hard Bottom	Pleasure-Sail	BlueSailCover	Slow	Offshore of Whales	Parallel	Behind Whales
146974	11654		GeoXH 2005	1	XH091010Ax	2012-09-10	11:25:39	2012-09-10 11:25:39	Vessel	127	48.6788	-123.236	8262	1231.07	375.23		Research	Inflatable		Phocoena	Slow	Offshore of Whales	Parallel	Behind Whales
146859	11769		GeoXH 2005	1	XH091010Ax	2012-09-10	11:25:49	2012-09-10 11:25:49	Vessel	127	48.6774	-123.235	8262	1583.5	482.65		Private	Small Hard Bottom	Pleasure-motor	New2	Slow	Offshore of Whales	Parallel	Behind Whales
146858	11770		GeoXH 2005	1	XH091010Ax	2012-09-10	11:25:57	2012-09-10 11:25:57	Vessel	127	48.6764	-123.234	8262	1925.82	586.99		Private	Small Hard Bottom	Pleasure-motor	New3	Slow	Offshore of Whales	Parallel	Behind Whales
147056	11572		GeoXH 2005	1	XH091010Ax	2012-09-10	11:26:19	2012-09-10 11:26:19	Vessel	127	48.6769	-123.234	8262	1752.56	534.18		Commercial WW	Medium Hard Bottom		King Salmon	Slow	Offshore of Whales	Parallel	Behind Whales
146857	11771		GeoXH 2005	1	XH091010Ax	2012-09-10	11:28:29	2012-09-10 11:28:29	Vessel	127	48.6801	-123.252	8263	3881.63	1183.12		Private		Pleasure-sail	FarOff	Slow	Offshore of Whales	Parallel	Side of Whales
146972	11656		GeoXH 2005	1	XH091010Ax	2012-09-10	11:34:17	2012-09-10 11:34:17	Vessel	128	48.6902	-123.24	8265	581.27	177.17		Research	Inflatable		Phocoena	Medium	In Path of Whales	In-Perpendicular	Behind Whales
146856	11772		GeoXH 2005	2	XH091010Ax	2012-09-10	11:39:21	2012-09-10 11:39:21	Vessel	129	48.7027	-123.242	8413	2238.85	682.4		Private	Medium Hard Bottom	Pleasure-Motor	DoubleDeck	Stationary	Offshore of Whales	Out-Perpendicular	Front of Whales
146970	11658		GeoXH 2005	1	XH091010Ax	2012-09-10	11:40:46	2012-09-10 11:40:46	Vessel	129	48.6993	-123.235	8268	296.23	90.29		Research	Inflatable		Phocoena	Slow	Inshore of Whales	Parallel	Side of Whales
146848	11780		GeoXH 2005	2	XH091010Ax	2012-09-10	11:53:59	2012-09-10 11:53:59	Vessel	130	48.7139	-123.244	8275	983.07	299.64		Private	Small Hard Bottom	Pleasure-sail	PullingDingy	Stationary	Offshore of Whales	Parallel	Behind Whales
146847	11781		GeoXH 2005	2	XH091010Ax	2012-09-10	11:54:09	2012-09-10 11:54:09	Vessel	130	48.7166	-123.245	8275	1150.56	350.69		Private	Small Hard Bottom	Pleasure-sail	BlackStripeBottom	Stationary	Offshore of Whales	Parallel	Side of Whales
147053	11575		GeoXH 2005	2	XH091010Ax	2012-09-10	11:54:17	2012-09-10 11:54:17	Vessel	130	48.7176	-123.244	8275	1107.94	337.7		Commercial WW	Inflatable		Jin Ju	Stationary	Offshore of Whales	Parallel	Front of Whales
146846	11782		GeoXH 2005	1	XH091010Ax	2012-09-10	11:55:00	2012-09-10 11:55:00	Vessel	130	48.7155	-123.249	8275	2026.57	617.7		Private	Medium Hard Bottom	Pleasure-Motor	DoubleDeck	Stationary	Offshore of Whales	In-Perpendicular	Side of Whales
146965	11663		GeoXH 2005	2	XH091010Ax	2012-09-10	11:58:42	2012-09-10 11:58:42	Vessel	130	48.7206	-123.24	8276	421.98	128.62		Research	Inflatable		Phocoena	Slow	Inshore of Whales	Parallel	Side of Whales
146964	11664		GeoXH 2005	1	XH091010Ax	2012-09-10	12:04:17	2012-09-10 12:04:17	Vessel	131	48.7269	-123.243	8277	695.9	212.11		Research	Inflatable		Phocoena	Slow	Inshore of Whales	Parallel	Behind Whales
147050	11578		GeoXH 2005	1	XH091010Ax	2012-09-10	12:04:27	2012-09-10 12:04:27	Vessel	131	48.7257	-123.246	8277	452.69	137.98		Commercial WW	Large Hard Bottom		Victoria Star II	Fast	Offshore of Whales	Parallel	Behind Whales
147049	11579		GeoXH 2005	1	XH091010Ax	2012-09-10	12:04:36	2012-09-10 12:04:36	Vessel	131	48.7258	-123.246	8277	364.67	111.15		Commercial WW	Inflatable		Jin Ju	Fast	Offshore of Whales	Parallel	Behind Whales
146958	11670		GeoXH 2005	1	XH091010Ax	2012-09-10	12:38:51	2012-09-10 12:38:51	Vessel	132	48.7518	-123.283	8285	595.73	181.58		Research	Inflatable		Phocoena	Slow	Offshore of Whales	Parallel	Side of Whales
147040	11588		GeoXH 2005	2	XH091010Ax	2012-09-10	12:39:21	2012-09-10 12:39:21	Vessel	132	48.7478	-123.287	8285	2417.78	736.94		Commercial WW	Large Hard Bottom		Orca Maru	Fast	Offshore of Whales	Parallel	Side of Whales
146953	11675		GeoXH 2005	2	XH091010Ax	2012-09-10	12:56:09	2012-09-10 12:56:09	Vessel	133	48.7584	-123.295	8291	404.72	123.36		Research	Inflatable		Phocoena	Slow	Offshore of Whales	Parallel	Side of Whales
147033	11595		GeoXH 2005	1	XH091010Ax	2012-09-10	12:56:42	2012-09-10 12:56:42	Vessel	133	48.7603	-123.298	8291	1161.09	353.9		Commercial WW	Large Hard Bottom		Explorathor	Stationary	Offshore of Whales	In-Perpendicular	Front of Whales
147032	11596		GeoXH 2005	1	XH091010Ax	2012-09-10	12:56:50	2012-09-10 12:56:50	Vessel	133	48.7598	-123.297	8291	889.57	271.14		Commercial WW	Inflatable		Jin Ju	Stationary	Offshore of Whales	In-Perpendicular	Front of Whales
146836	11792		GeoXH 2005	2	XH091010Ax	2012-09-10	12:57:08	2012-09-10 12:57:08	Vessel	133	48.7565	-123.299	8291	1704.27	519.46		Private	Small Hard Bottom	Pleasure-sail	PullingDingy	Stationary	Offshore of Whales	Parallel	Side of Whales
146893	11735		GeoXT 2005	2	XT091011Ax	2012-09-10	13:53:42	2012-09-10 13:53:42	Vessel	134	48.7057	-123.249	8309	706.2	215.25		Research	Inflatable		Phocoena	Medium	Inshore of Whales	Parallel	Side of Whales
147081	11808		GeoXT 2005	2	XT091011Ax	2012-09-10	13:55:08	2012-09-10 13:55:08	Vessel	134	48.6955	-123.26	8309	3898.95	1188.4		Private	Large Hard Bottom	Pleasure-motor	Large Yaht w/org Dingy	Stationary	Offshore of Whales	Out-Perpendicular	Front of Whales
147082	11809		GeoXT 2005	2	XT091011Ax	2012-09-10	13:55:45	2012-09-10 13:55:45	Vessel	134	48.6941	-123.26	8309	4316.11	1315.55		Commercial WW	Medium Hard Bottom		Pod Pilot	Stationary	Offshore of Whales	Perpendicular	Front of Whales
147083	11810		GeoXT 2005	2	XT091011Ax	2012-09-10	13:56:29	2012-09-10 13:56:29	Vessel	134	48.7073	-123.258	8309	1747.24	532.56		Private	Medium Hard Bottom	Pleasure-sail	Blue Spinnaker	Medium	In Path of Whales	In-Perpendicular	Behind Whales
146889	11739		GeoXT 2005	2	XT091011Ax	2012-09-10	14:27:09	2012-09-10 14:27:09	Vessel	135	48.6995	-123.254	8318	155.94	47.53		Research	Inflatable		Phocoena	Stationary	Inshore of Whales	In-Perpendicular	Behind Whales
147091	11818		GeoXT 2005	2	XT091011Ax	2012-09-10	14:27:39	2012-09-10 14:27:39	Vessel	135	48.6982	-123.256	8318	500.92	152.68		Private	Large Hard Bottom	Pleasure-sail	Pirateship	Medium	Offshore of Whales	Parallel	Side of Whales
147092	11819		GeoXT 2005	2	XT091011Ax	2012-09-10	14:28:12	2012-09-10 14:28:12	Vessel	135	48.6925	-123.24	8319	3672.41	1119.35		Private	Large Hard Bottom	Pleasure-motor	Large w/blu Stripe	Stationary	Inshore of Whales	In-Perpendicular	Side of Whales
147093	11820		GeoXT 2005	2	XT091011Ax	2012-09-10	14:28:40	2012-09-10 14:28:40	Vessel	135	48.6919	-123.239	8319	3965.91	1208.81		Private	Large Hard Bottom	Pleasure-motor	Large Yaht w/org Dingy	Stationary	Inshore of Whales	Out-Perpendicular	Side of Whales
146985	11643		GeoXT 2005	2	XT091011Ax	2012-09-10	14:29:10	2012-09-10 14:29:10	Vessel	135	48.6854	-123.245	8319	4713.25	1436.6		Commercial WW	Large Hard Bottom		Island Explorer III	Slow	Inshore of Whales	Parallel	Front of Whales
151513	14392		GeoXH 2005	1	XH091310Ax	2012-09-13	10:59:31	2012-09-13 10:59:31	Vessel	136	48.4554	-123.092	7748	339.24	103.4		Research	Inflatable		Phocoena	Slow	Inshore of Whales	Parallel	Side of Whales
151377	14528		GeoXH 2005	2	XH091310Ax	2012-09-13	10:59:55	2012-09-13 10:59:55	Vessel	136	48.4461	-123.097	7748	3294.09	1004.04		Commercial WW	Medium Hard Bottom		Orca Spirit	Stationary	Offshore of Whales	Parallel	Front of Whales
151571	14334		GeoXH 2005	2	XH091310Ax	2012-09-13	11:00:26	2012-09-13 11:00:26	Vessel	136	48.4617	-123.093	7748	2565.09	781.84		Private	Small Hard Bottom	Pleasure-motor	Private1	Medium	Inshore of Whales	Parallel	Behind Whales
151570	14335		GeoXH 2005	1	XH091310Ax	2012-09-13	11:02:46	2012-09-13 11:02:46	Vessel	136	48.444	-123.101	7749	3858.69	1176.13		Private	Small Hard Bottom	Pleasure-motor	Private2	Slow	Offshore of Whales	Parallel	Front of Whales
151511	14394		GeoXH 2005	1	XH091310Ax	2012-09-13	11:09:04	2012-09-13 11:09:04	Vessel	137	48.4458	-123.082	7750	679.46	207.1		Research	Inflatable		Phocoena	Slow	Inshore of Whales	Parallel	Behind Whales
151375	14530		GeoXH 2005	1	XH091310Ax	2012-09-13	11:09:19	2012-09-13 11:09:19	Vessel	137	48.4382	-123.08	7750	2309.19	703.84		Commercial WW	Inflatable		Springtide	Stationary	Offshore of Whales	Parallel	Front of Whales
151373	14532		GeoXH 2005	1	XH091310Ax	2012-09-13	11:13:23	2012-09-13 11:13:23	Vessel	137	48.4318	-123.088	7751	4110.14	1252.77		Commercial WW	Medium Hard Bottom		Marauder IV	Stationary	Offshore of Whales	Parallel	Front of Whales
151372	14533		GeoXH 2005	1	XH091310Ax	2012-09-13	11:13:51	2012-09-13 11:13:51	Vessel	137	48.4369	-123.088	7751	2592.68	790.25		Commercial WW	Inflatable		Orca Spirit-Aquatic Dancer	Stationary	Offshore of Whales	Parallel	Front of Whales
151475	14430		GeoXT 2005	2	XT091311A.	2012-09-13	12:16:52	2012-09-13 12:16:52	Vessel	138	48.3919	-123.022	7781	2544.52	775.57		Commercial WW	Inflatable		B.C. Luna	Stationary	In Path of Whales	In-Perpendicular	Behind Whales
151474	14431		GeoXT 2005	1	XT091311A.	2012-09-13	12:23:30	2012-09-13 12:23:30	Vessel	139	48.3857	-123.018	7783	2671.13	814.16		Commercial WW	Small Hard Bottom		Goldwing	Slow	Offshore of Whales	In-Perpendicular	Side of Whales
151473	14432		GeoXT 2005	2	XT091311A.	2012-09-13	12:24:03	2012-09-13 12:24:03	Vessel	139	48.3904	-123.02	7784	2307.58	703.35		Commercial WW	Inflatable		POW	Stationary	Offshore of Whales	Parallel	Side of Whales
151472	14433		GeoXT 2005	2	XT091311A.	2012-09-13	12:24:30	2012-09-13 12:24:30	Vessel	139	48.3924	-123.025	7784	3341.21	1018.4		Commercial WW	Inflatable		B.C. Orca	Stationary	Offshore of Whales	In-Perpendicular	Behind Whales
151471	14434		GeoXT 2005	2	XT091311A.	2012-09-13	12:25:09	2012-09-13 12:25:09	Vessel	139	48.3935	-123.02	7785	2219.36	676.46		Commercial WW	Inflatable		B.C. Luna	Stationary	Offshore of Whales	Parallel	Side of Whales
151492	14413		GeoXH 2005	2	XH091310Ax	2012-09-13	12:25:15	2012-09-13 12:25:15	Vessel	139	48.3918	-123.011	7785	182.94	55.76		Research	Inflatable		Phocoena	Stationary	Inshore of Whales	Parallel	Side of Whales
151458	14447		GeoXT 2005	1	XT091311A.	2012-09-13	12:55:18	2012-09-13 12:55:18	Vessel	140	48.4233	-123.015	7793	3369.52	1027.03		Commercial WW	Large Hard Bottom		Island Explorer III	Stationary	Inshore of Whales	Parallel	Side of Whales
151457	14448		GeoXT 2005	2	XT091311A.	2012-09-13	12:56:03	2012-09-13 12:56:03	Vessel	140	48.4185	-123.032	7794	1408.86	429.42		Commercial WW	Inflatable		B.C. Orca	Medium	Offshore of Whales	Parallel	Side of Whales
151456	14449		GeoXT 2005	1	XT091311A.	2012-09-13	12:56:46	2012-09-13 12:56:46	Vessel	140	48.423	-123.039	7795	1996.65	608.58		Commercial WW	Inflatable		Silver Cage	Fast	Offshore of Whales	Parallel	Front of Whales
151455	14450		GeoXT 2005	2	XT091311A.	2012-09-13	12:58:28	2012-09-13 12:58:28	Vessel	140	48.4189	-123.029	7795	1673.62	510.12		Commercial WW	Inflatable		Birds of a Feather	Medium	Offshore of Whales	In-Perpendicular	Behind Whales
151490	14415		GeoXH 2005	1	XH091310Ax	2012-09-13	13:06:19	2012-09-13 13:06:19	Vessel	141	48.433	-123.043	7799	684.28	208.57		Research	Inflatable		Phocoena	Medium	Offshore of Whales	Parallel	Side of Whales
151450	14455		GeoXT 2005	1	XT091311A.	2012-09-13	13:06:21	2012-09-13 13:06:21	Vessel	141	48.4345	-123.048	7799	1539.76	469.32		Commercial WW	Inflatable		Silver Cage	Slow	Offshore of Whales	Parallel	Side of Whales
151449	14456		GeoXT 2005	1	XT091311A.	2012-09-13	13:06:43	2012-09-13 13:06:43	Vessel	141	48.4343	-123.044	7799	515.55	157.14		Commercial WW	Small Hard Bottom		Goldwing	Stationary	Offshore of Whales	Out-Perpendicular	Side of Whales
151392	14513		GeoXT 2005	2	XT091311A.	2012-09-13	14:27:15	2012-09-13 14:27:15	Vessel	142	48.4973	-123.142	7831	482.94	147.2		Commercial WW	Medium Hard Bottom		Orcas Express	Slow	Inshore of Whales	Parallel	Side of Whales
151522	14383		GeoXT 2005	2	XT091311A.	2012-09-13	14:30:14	2012-09-13 14:30:14	Vessel	142	48.4984	-123.149	7832	481.56	146.78		Research	Inflatable		Phocoena	Slow	Offshore of Whales	Parallel	Side of Whales
151548	14357		GeoXH 2005	2	XH091310Ax	2012-09-13	14:30:14	2012-09-13 14:30:14	Vessel	142	48.4943	-123.153	7832	2279.95	694.93		Enforcement	Small Hard Bottom		WDFW	Very Fast	Offshore of Whales	Parallel	Side of Whales
151621	14284		GeoXT 2005	2	XT091311A.	2012-09-13	14:31:11	2012-09-13 14:31:11	Vessel	142	48.5026	-123.144	7833	1344.09	409.68		Research	Small Hard Bottom		Sachi	Stationary	Inshore of Whales	Parallel	Side of Whales
151547	14358		GeoXH 2005	2	XH091310Ax	2012-09-13	14:37:30	2012-09-13 14:37:30	Vessel	143	48.5086	-123.159	7834	730.12	222.54		Enforcement	Small Hard Bottom		WDFW		Offshore of Whales	Parallel	Front of Whales
151558	14347		GeoXH 2005	1	XH091310Ax	2012-09-13	14:37:45	2012-09-13 14:37:45	Vessel	143	48.5098	-123.155	7834	651.44	198.56		Private				Medium	Inshore of Whales	Parallel	Side of Whales
151521	14384		GeoXT 2005	2	XT091311A.	2012-09-13	14:37:49	2012-09-13 14:37:49	Vessel	143	48.5081	-123.159	7834	540.81	164.84		Research	Inflatable		Phocoena	Slow	Offshore of Whales	Parallel	Side of Whales
151620	14285		GeoXT 2005	2	XT091311A.	2012-09-13	14:38:12	2012-09-13 14:38:12	Vessel	143	48.508	-123.152	7834	1101.57	335.76		Research	Small Hard Bottom		Sachi	Slow	Inshore of Whales	Parallel	Behind Whales
151390	14515		GeoXT 2005	2	XT091311A.	2012-09-13	14:38:47	2012-09-13 14:38:47	Vessel	143	48.508	-123.157	7834	145.7	44.41		Commercial WW	Medium Hard Bottom		Orcas Express	Slow	Offshore of Whales	Parallel	Behind Whales
151582	14323		GeoXT 2005	2	XT091311A.	2012-09-13	14:39:13	2012-09-13 14:39:13	Vessel	143	48.5093	-123.154	7834	668.54	203.77		Private	Small Hard Bottom	Pleasure-sail	Red Jib		In Path of Whales	Out-Perpendicular	Behind Whales
151520	14385		GeoXT 2005	1	XT091311A.	2012-09-13	14:43:09	2012-09-13 14:43:09	Vessel	144	48.5146	-123.164	7835	620.21	189.04		Research	Inflatable		Phocoena	Slow	Offshore of Whales	Parallel	Side of Whales
151352	14553		GeoXH 2005	1	XH091310Ax	2012-09-13	14:43:13	2012-09-13 14:43:13	Vessel	144	48.5159	-123.165	7835	682.94	208.16		Commercial WW	Medium Hard Bottom		Orcas Express	Medium	Offshore of Whales	Parallel	Front of Whales
151619	14286		GeoXT 2005	2	XT091311A.	2012-09-13	14:44:07	2012-09-13 14:44:07	Vessel	144	48.5169	-123.16	7835	782.15	238.4		Research	Small Hard Bottom		Sachi	Medium	Inshore of Whales	Parallel	Side of Whales
151581	14324		GeoXT 2005	2	XT091311A.	2012-09-13	14:44:39	2012-09-13 14:44:39	Vessel	144	48.5238	-123.164	7835	3177.46	968.49		Private	Medium Hard Bottom	Pleasure-motor	Pointy White Mofo	Stationary	In Path of Whales	Perpendicular	Front of Whales
151580	14325		GeoXT 2005	1	XT091311A.	2012-09-13	14:47:06	2012-09-13 14:47:06	Vessel	144	48.525	-123.169	7836	2063.81	629.05		Commercial WW	Small Hard Bottom		Legacy	Medium	In Path of Whales	Perpendicular	Front of Whales
151350	14555		GeoXH 2005	1	XH091310Ax	2012-09-13	14:49:30	2012-09-13 14:49:30	Vessel	145	48.5247	-123.171	7837	552.59	168.43		Commercial WW	Small Hard Bottom		Legacy	Slow	In Path of Whales	Parallel	Front of Whales
151349	14556		GeoXH 2005	2	XH091310Ax	2012-09-13	14:49:38	2012-09-13 14:49:38	Vessel	145	48.5239	-123.172	7837	524.28	159.8		Commercial WW	Medium Hard Bottom		Orcas Express	Medium	Offshore of Whales	Parallel	Front of Whales
151519	14386		GeoXT 2005	2	XT091311A.	2012-09-13	14:49:41	2012-09-13 14:49:41	Vessel	145	48.5232	-123.172	7837	602.23	183.56		Research	Inflatable		Phocoena	Slow	Offshore of Whales	Parallel	Side of Whales
151579	14326		GeoXT 2005	2	XT091311A.	2012-09-13	14:50:04	2012-09-13 14:50:04	Vessel	145	48.5275	-123.167	7837	1443.37	439.94		Private	Medium Hard Bottom	Pleasure-motor	Pointy White Mofo	Stationary	Inshore of Whales	In-Perpendicular	Side of Whales
151546	14359		GeoXH 2005	2	XH091310Ax	2012-09-13	14:50:16	2012-09-13 14:50:16	Vessel	145	48.5272	-123.173	7837	1440.81	439.16		Enforcement	Small Hard Bottom		WDFW	Slow	In Path of Whales	Parallel	Front of Whales
151618	14287		GeoXT 2005	2	XT091311A.	2012-09-13	14:50:26	2012-09-13 14:50:26	Vessel	145	48.5264	-123.167	7837	1144.03	348.7		Research	Small Hard Bottom		Sachi	Medium	Inshore of Whales	Parallel	Side of Whales
151518	14387		GeoXT 2005	2	XT091311A.	2012-09-13	14:59:11	2012-09-13 14:59:11	Vessel	146	48.5358	-123.178	7747	384.35	117.15		Research	Inflatable		Phocoena	Medium	Offshore of Whales	Side of Whales	Side of Whales
151617	14288		GeoXT 2005	2	XT091311A.	2012-09-13	14:59:40	2012-09-13 14:59:40	Vessel	146	48.5389	-123.175	7747	1080.12	329.22		Research	Small Hard Bottom		Sachi	Slow	Inshore of Whales	Parallel	Side of Whales
151578	14327		GeoXT 2005	2	XT091311A.	2012-09-13	15:00:13	2012-09-13 15:00:13	Vessel	146	48.5355	-123.172	7839	1951.54	594.83		Private	Medium Hard Bottom	Pleasure-motor	OrangeGuy	Stationary	Inshore of Whales	Perpendicular	Behind Whales
151550	14355		GeoXT 2005	2	XT091311A.	2012-09-13	15:00:39	2012-09-13 15:00:39	Vessel	146	48.536	-123.172	7839	1709.71	521.12		Enforcement			WDFW	Fast	Inshore of Whales	Perpendicular	Behind Whales
151616	14289		GeoXT 2005	2	XT091311A.	2012-09-13	15:01:11	2012-09-13 15:01:11	Vessel	146	48.5419	-123.173	7839	1496.29	456.07		Private	Large Hard Bottom	Pleasure-sail	Woody	Medium	Inshore of Whales	Parallel	Side of Whales
151385	14520		GeoXT 2005	2	XT091311A.	2012-09-13	15:01:57	2012-09-13 15:01:57	Vessel	146	48.5322	-123.183	7839	2808.6	856.06		Commercial WW	Medium Hard Bottom		King Salmon	Medium	Offshore of Whales	Parallel	Behind Whales
151577	14328		GeoXT 2005	2	XT091311A.	2012-09-13	15:02:41	2012-09-13 15:02:41	Vessel	146	48.537	-123.19	7839	2910.86	887.23		Private	Large Hard Bottom	Pleasure-Motor	Triple decker	Fast	Offshore of Whales	Parallel	Side of Whales
151576	14329		GeoXT 2005	2	XT091311A.	2012-09-13	15:03:49	2012-09-13 15:03:49	Vessel	146	48.5499	-123.185	7840	2721.69	829.57		Private	Small Hard Bottom		Another White w/dnigy	Slow	Offshore of Whales	Out-Perpendicular	Front of Whales
151516	14389		GeoXT 2005	1	XT091311A.	2012-09-13	15:12:53	2012-09-13 15:12:53	Vessel	147	48.5515	-123.184	7843	566.9	172.79		Research	Inflatable		Phocoena	Slow	Offshore of Whales	Parallel	Side of Whales
151614	14291		GeoXT 2005	1	XT091311A.	2012-09-13	15:13:16	2012-09-13 15:13:16	Vessel	147	48.5496	-123.182	7843	764.73	233.09		Research	Small Hard Bottom		Sachi	Slow	In Path of Whales	Perpendicular	Behind Whales
151382	14523		GeoXT 2005	2	XT091311A.	2012-09-13	15:13:52	2012-09-13 15:13:52	Vessel	147	48.5476	-123.189	7843	2352.85	717.15		Commercial WW	Inflatable		Neptune	Stationary	Offshore of Whales	Parallel	Behind Whales
151381	14524		GeoXT 2005	2	XT091311A.	2012-09-13	15:14:56	2012-09-13 15:14:56	Vessel	147	48.5561	-123.187	7843	2092.88	637.91		Commercial WW	Inflatable		Emerald Moon	Stationary	Offshore of Whales	In-Perpendicular	Front of Whales
151380	14525		GeoXT 2005	2	XT091311A.	2012-09-13	15:15:32	2012-09-13 15:15:32	Vessel	147	48.5636	-123.191	7844	3503.15	1067.76		Commercial WW	Medium Hard Bottom		Sea Hawk	Slow	Offshore of Whales	Perpendicular	Front of Whales
151557	14348		GeoXH 2005	1	XH091310Ax	2012-09-13	15:15:54	2012-09-13 15:15:54	Vessel	147	48.552	-123.175	7844	2476.67	754.89		Private	Small Hard Bottom	Pleasure-motor		Very Fast	Inshore of Whales	Parallel	Behind Whales
151574	14331		GeoXT 2005	1	XT091311A.	2012-09-13	15:16:09	2012-09-13 15:16:09	Vessel	147	48.5522	-123.175	7844	2388.88	728.13		Private	Medium Hard Bottom	Pleasure-motor	Blackstripe	Medium	Inshore of Whales	Parallel	Behind Whales
151573	14332		GeoXT 2005	2	XT091311A.	2012-09-13	15:17:24	2012-09-13 15:17:24	Vessel	147	48.5589	-123.19	7844	2067.78	630.26		Private	Medium Hard Bottom	Pleasure-Motor	Double White Stack	Very Fast	In Path of Whales	Perpendicular	Front of Whales
147355	11872		GeoXH 2005	2	XH091612A.	2012-09-16	12:49:51	2012-09-16 12:49:51	Vessel	148	48.8503	-123.047	8441	409.84	124.92		Research	Inflatable		Phocoena	Medium	Offshore of Whales	Parallel	Front of Whales
147335	11892		GeoXH 2005	2	XH091612A.	2012-09-16	12:51:46	2012-09-16 12:51:46	Vessel	148	48.8485	-123.057	8441	2095.57	638.73		Commercial WW	Large Hard Bottom		Crazy Legs	Medium	Offshore of Whales	Parallel	Behind Whales
147354	11873		GeoXH 2005	2	XH091612A.	2012-09-16	13:10:51	2012-09-16 13:10:51	Vessel	149	48.8766	-123.057	8442	550.07	167.66		Research	Inflatable		Phocoena	Medium	Offshore of Whales	Parallel	Side of Whales
147334	11893		GeoXH 2005	1	XH091612A.	2012-09-16	13:11:12	2012-09-16 13:11:12	Vessel	149	48.8737	-123.061	8442	1157.35	352.76		Commercial WW	Medium Hard Bottom		Pod Pilot	Medium	Offshore of Whales	Parallel	Behind Whales
147333	11894		GeoXH 2005	1	XH091612A.	2012-09-16	13:11:42	2012-09-16 13:11:42	Vessel	149	48.8725	-123.06	8442	1513.45	461.3		Commercial WW	Medium Hard Bottom		Triple Eight II	Medium	Offshore of Whales	Parallel	Behind Whales
147353	11874		GeoXH 2005	1	XH091612A.	2012-09-16	13:16:32	2012-09-16 13:16:32	Vessel	150	48.8848	-123.061	8443	598.49	182.42		Research	Inflatable		Phocoena	Medium	Offshore of Whales	Parallel	Side of Whales
147332	11895		GeoXH 2005	3	XH091612A.	2012-09-16	13:17:14	2012-09-16 13:17:14	Vessel	150	48.8806	-123.064	8443	1350.66	411.68		Commercial WW	Medium Hard Bottom		Pod Pilot	Medium	Offshore of Whales	Parallel	Behind Whales
147350	11877		GeoXT 2005	1	XT091613Ax	2012-09-16	13:42:30	2012-09-16 13:42:30	Vessel	151	48.915	-123.079	8446	253.44	77.25		Research	Inflatable		Phocoena	Medium	Offshore of Whales	Parallel	Side of Whales
147330	11897		GeoXT 2005	2	XT091613Ax	2012-09-16	13:42:59	2012-09-16 13:42:59	Vessel	151	48.9155	-123.079	8446	411.71	125.49		Commercial WW	Large Hard Bottom		Orca Maru	Slow	Offshore of Whales	Out-Perpendicular	Side of Whales
147348	11879		GeoXT 2005	2	XT091613Ax	2012-09-16	13:59:00	2012-09-16 13:59:00	Vessel	152	48.9338	-123.089	8448	454.1	138.41		Research	Inflatable		Phocoena	Slow	Offshore of Whales	Parallel	Side of Whales
147344	11883		GeoXT 2005	1	XT091613Ax	2012-09-16	14:17:57	2012-09-16 14:17:57	Vessel	153	48.9544	-123.114	8452	161.78	49.31		Research	Inflatable		Phocoena	Slow	Offshore of Whales	Parallel	Side of Whales
147361	11899		GeoXT 2005	1	XT091613Ax	2012-09-16	14:18:09	2012-09-16 14:18:09	Vessel	153	48.9502	-123.117	8452	1523.06	464.23		Commercial WW	Large Hard Bottom		Quick Change II	Slow	Inshore of Whales	Parallel	Behind Whales
147341	11886		GeoXT 2005	1	XT091613Ax	2012-09-16	14:31:53	2012-09-16 14:31:53	Vessel	154	48.9726	-123.132	8454	347.57	105.94		Research	Inflatable		Phocoena	Medium	Offshore of Whales	Parallel	Side of Whales
147337	11890		GeoXT 2005	2	XT091613Ax	2012-09-16	14:47:48	2012-09-16 14:47:48	Vessel	155	48.9899	-123.158	8460	269.98	82.29		Research	Inflatable		Phocoena	Fast	Offshore of Whales	Parallel	Side of Whales
147358	11869		GeoXT 2005	3	XT091613Ax	2012-09-16	14:48:54	2012-09-16 14:48:54	Vessel	155	48.9914	-123.164	8460	1963.52	598.48		Private	Large Hard Bottom	Pleasure-Motor	Double	Fast	In Path of Whales	In-Perpendicular	Front of Whales
147422	11937		GeoXH 2005	2	XH091710A.	2012-09-17	10:29:20	2012-09-17 10:29:20	Vessel	156	48.4895	-122.743	8466	562.66	171.5		Research	Inflatable		Phocoena	Fast	Offshore of Whales	Parallel	Side of Whales
147431	11946		GeoXH 2005	2	XH091710A.	2012-09-17	10:51:41	2012-09-17 10:51:41	Vessel	157	48.4515	-122.768	8481	299.64	91.33		Research	Inflatable		Phocoena	Fast	Offshore of Whales	Parallel	Side of Whales
147435	11950		GeoXH 2005	1	XH091710A.	2012-09-17	10:56:29	2012-09-17 10:56:29	Vessel	158	48.4429	-122.769	8488	119.29	36.36		Research	Inflatable		Phocoena	Fast	Offshore of Whales	Parallel	Side of Whales
147439	11954		GeoXH 2005	1	XH091710A.	2012-09-17	11:03:55	2012-09-17 11:03:55	Vessel	159	48.4321	-122.766	8498	289.04	88.1		Research	Inflatable		Phocoena	Medium	Offshore of Whales	Parallel	Behind Whales
147442	11957		GeoXH 2005	1	XH091710A.	2012-09-17	11:09:46	2012-09-17 11:09:46	Vessel	160	48.4234	-122.764	8504	657.32	200.35		Research	Inflatable		Phocoena	Fast	Offshore of Whales	Parallel	Behind Whales
147447	11962		GeoXH 2005	1	XH091710A.	2012-09-17	11:29:50	2012-09-17 11:29:50	Vessel	161	48.3907	-122.757	8520	728.22	221.96		Research	Inflatable		Phocoena	Fast	Inshore of Whales	Parallel	Side of Whales
147394	11909		GeoXH 2005	1	XH091710A.	2012-09-17	11:30:01	2012-09-17 11:30:01	Vessel	161	48.3901	-122.763	8520	2045.64	623.51		Commercial WW	Small Hard Bottom		Peregrine	Fast	Inshore of Whales	Parallel	Behind Whales
147462	11977		GeoXH 2005	1	XH091710A.	2012-09-17	12:20:28	2012-09-17 12:20:28	Vessel	162	48.3769	-122.78	8548	349.97	106.67		Research	Inflatable		Phocoena	Slow	Offshore of Whales	Parallel	Behind Whales
147406	11921		GeoXH 2005	1	XH091710A.	2012-09-17	12:20:39	2012-09-17 12:20:39	Vessel	162	48.3716	-122.781	8548	2208.17	673.05		Commercial WW	Inflatable		B.C. Luna	Slow	Offshore of Whales	Parallel	Behind Whales
147389	11904		GeoXH 2005	1	XH091710A.	2012-09-17	12:20:51	2012-09-17 12:20:51	Vessel	162	48.3735	-122.778	8548	1606.73	489.73		Private	Small Hard Bottom	Pleasure-motor	Priv2	Slow	Offshore of Whales	Parallel	Behind Whales
147407	11922		GeoXH 2005	1	XH091710A.	2012-09-17	12:21:00	2012-09-17 12:21:00	Vessel	162	48.3744	-122.772	8548	2360.47	719.47		Commercial WW	Small Hard Bottom		Peregrine	Very Fast	Inshore of Whales	Parallel	Behind Whales
148800	12817		GeoXH 2005	1	XH092210Ax	2012-09-22	10:59:31	2012-09-22 10:59:31	Vessel	163	48.4226	-122.96	8663	585.47	178.45		Research	Inflatable		Phocoena	Slow	Inshore of Whales	Parallel	Behind Whales
148913	12704		GeoXH 2005	2	XH092210Ax	2012-09-22	10:59:40	2012-09-22 10:59:40	Vessel	163	48.4222	-122.961	8663	532.68	162.36		Commercial WW	Small Hard Bottom		Serengeti	Stationary	Offshore of Whales	Out-Perpendicular	Behind Whales
148735	12882		GeoXH 2005	1	XH092210Ax	2012-09-22	11:00:15	2012-09-22 11:00:15	Vessel	163	48.4243	-122.973	8663	2677.69	816.16		Research	Small Hard Bottom		Moja	Fast	Offshore of Whales	Parallel	Front of Whales
148798	12819		GeoXH 2005	1	XH092210Ax	2012-09-22	11:23:30	2012-09-22 11:23:30	Vessel	164	48.4281	-122.978	8665	629.13	191.76		Research	Inflatable		Phocoena	Slow	Inshore of Whales	Parallel	Side of Whales
148907	12710		GeoXH 2005	1	XH092210Ax	2012-09-22	11:24:06	2012-09-22 11:24:06	Vessel	164	48.4249	-122.981	8665	942.49	287.27		Commercial WW	Inflatable		Fasttide	Slow	Offshore of Whales	Parallel	Behind Whales
148906	12711		GeoXH 2005	1	XH092210Ax	2012-09-22	11:24:14	2012-09-22 11:24:14	Vessel	164	48.4248	-122.981	8665	979.72	298.62		Commercial WW	Inflatable		POW	Slow	Offshore of Whales	Parallel	Behind Whales
148905	12712		GeoXH 2005	2	XH092210Ax	2012-09-22	11:24:28	2012-09-22 11:24:28	Vessel	164	48.4253	-122.98	8665	742.98	226.46		Commercial WW	Inflatable		Kodiak	Slow	Offshore of Whales	Parallel	Behind Whales
148904	12713		GeoXH 2005	2	XH092210Ax	2012-09-22	11:24:44	2012-09-22 11:24:44	Vessel	164	48.4307	-122.982	8665	1273.82	388.26		Commercial WW	Small Hard Bottom		Serengeti	Slow	Inshore of Whales	Parallel	Front of Whales
148925	12692		GeoXH 2005	2	XH092213A.	2012-09-22	14:06:33	2012-09-22 14:06:33	Vessel	165	48.4886	-123.137	8653	1814.63	553.1		Commercial WW	Small Hard Bottom		Glacier Bay	Stationary	In Path of Whales	In-Perpendicular	Front of Whales
148808	12809		GeoXH 2005	2	XH092213A.	2012-09-22	14:06:40	2012-09-22 14:06:40	Vessel	165	48.4837	-123.133	8653	556.27	169.55		Research	Inflatable		Phocoena	Slow	Offshore of Whales	Parallel	Side of Whales
148761	12856		GeoXH 2005	2	XH092213A.	2012-09-22	14:07:00	2012-09-22 14:07:00	Vessel	165	48.4881	-123.13	8653	1186.61	361.68		Private	Large Hard Bottom	Pleasure-Motor	NewLG	Stationary	Inshore of Whales	Parallel	Side of Whales
148924	12693		GeoXH 2005	1	XH092213A.	2012-09-22	14:09:19	2012-09-22 14:09:19	Vessel	165	48.4853	-123.125	8654	2500.36	762.11		Commercial WW	Inflatable		POW:Magesty	Stationary	Inshore of Whales	Parallel	Behind Whales

## Sheet: DTAG Data - NL
Interval	NLdB	vesselcount
1	100.66	4
2	97.1828	4
3	107.056	2
4	98.5425	4
5	91.4154	3
6	98.8454	3
7	89.1772	2
8	101.293	2
9	99.2741	4
10	104.012	4
11	102.931	5
12	107.11	4
13	102.453	4
14	102.393	6
15	103.153	3
16	104.136	3
17	102.209	2
18	103.089	6
19	98.3191	4
20	93.4992	2
21	97.0411	4
22	95.3826	3
23	112.745	3
24	102.794	2
25	96.2792	4
26	103.22	6
27	101.385	5
28	97.7012	1
29	101.551	3
30	111.439	2
31	105.807	1
32	103.27	2
33	106.104	2
34	102.441	1
35	99.7068	3
36	95.7486	3
37	108.368	4
38	100.332	3
39	101.806	1
40	113.533	2
41	108.626	3
42	104.609	1
43	96.7096	1
44	99.1207	1
45	94.6536	1
46	107.421	4
47	103.462	4
48	105.269	2
49	107.564	4
50	110.154	2
51	106.372	2
52	106.214	4
53	104.34	3
54	96.9136	4
55	98.8368	1
56	105.82	6
57	107.104	3
58	94.5248	8
59	99.8215	5
60	103.064	4
61	111.355	5
62	101.859	4
63	129.903	1
64	108.879	5
65	116.074	3
66	127.409	4
67	100.204	1
68	122.346	3
69	117.37	2
70	124.451	3
71	102.013	4
72	112.816	3
73	92.8091	1
74	95.8635	2
75	95.8523	2
76	102.978	1
77	98.4094	1
78	100.714	1
79	98.0081	1
80	93.5901	1
81	105.234	2
82	92.3918	1
83	94.5008	2
84	94.5915	2
85	94.4327	2
86	94.1541	2
87	110.583	5
88	102.987	4
89	97.0751	1
90	117.331	2
91	111.623	1
92	102.811	1
93	102.444	5
94	93.6748	5
95	102.123	4
96	105.27	9
97	111.974	3
98	109.068	5
99	99.6866	2
100	99.2107	2
101	98.2418	1
102	102.347	5
103	106.238	2
104	105.03	1
105	111.543	1
106	104.064	4
107	101.979	1
108	110.671	1
109	92.0312	6
110	98.3119	2
111	100.286	7
112	107.28	4
113	102.206	2
114	97.6006	11
115	102.398	11
116	104.93	1
117	107.85	3
118	107.857	2
119	98.8331	1
120	103.356	1
121	103.871	1
122	99.5147	1
123	100.945	1
124	103.162	4
125	108.804	5
126	98.9785	3
127	98.4518	5
128	110.098	1
129	108.291	2
130	104.546	5
131	111.213	3
132	97.2781	2
133	100.188	4
134	105.752	4
135	113.539	5
136	102.487	4
137	105.175	4
138	100.473	1
139	105.597	5
140	109.085	4
141	103.912	3
142	116.333	4
143	108.786	6
144	109.486	5
145	106.32	6
146	110.001	8
147	110.916	8
148	103.987	2
149	109.35	3
150	99.9967	2
151	102.381	2
152	103.93	1
153	109.587	2
154	106.141	1
155	114.766	2
156	110.837	1
157	103.045	1
158	110.228	1
159	105.792	1
160	108.118	1
161	111.627	2
162	93.6736	4
163	110.321	3
164	110.567	5
165	104.213	4
